# Supplementary material for: Coordination-induced bond weakening of water at the surface of an oxygen-deficient polyoxovanadate cluster
Source: Chem Sci. 2022 Oct 11;13(43):12726–37. doi: 10.1039/d2sc04843d (PMC9645371; doi:10.1039/d2sc04843d)
Supplement: SC-013-D2SC04843D-s002 [file SC-013-D2SC04843D-s002.cif]

# Electronic Supplementary Material (ESI) for Chemical Science.
# This journal is © The Royal Society of Chemistry 2022

####################################################################### 
# 
# This file contains crystal structure data downloaded from the 
# Cambridge Structural Database (CSD) hosted by the Cambridge 
# Crystallographic Data Centre (CCDC).
# 
# Full information about CCDC data access policies and citation 
# guidelines are available at http://www.ccdc.cam.ac.uk/access/V1 
# 
# Audit and citation data items may have been added by the CCDC. 
# Please retain this information to preserve the provenance of 
# this file and to allow appropriate attribution of the data. 
# 
#######################################################################

data_matsec01
_database_code_depnum_ccdc_archive 'CCDC 2203190'
loop_
_audit_author_name
_audit_author_address
'William Brennessel'
;University of Rochester
United States of America
;
_audit_update_record             
;
2022-08-24 deposited with the CCDC.	2022-10-11 downloaded from the CCDC.
;

_vrf_PLAT301_matsec01            
;
PROBLEM: _G Main Residue Disorder ..............(Resd  1  ) .. 24% 
RESPONSE: Tert-butyl groups C24-C27 and C32-C35 are modeled as
disordered over a crystallographic mirror plane (0.50:0.50).
Tert-butyl group C28-C31 is modeled as disordered over two
general positions (0.635(10):0.365(10)). The terminal ligand on atom
V1 is modeled as a disorder of NCMe and OH2 (0.523(11):0.477(11)).
When the aquo ligand is present, a tetrahydrofuran (thf) molecule
of crystallization (O16/C40-C43) is also present and is modeled as
disordered over the mirror plane (0.50:0.50).
;

_vrf_PLAT302_matsec01            
;
PROBLEM: _G Anion/Solvent/Minor-Residue Disorder (Resd  2-6) .. 100% 
RESPONSE: Thf solvent molecule O15/C36-C39 is modeled as disordered
over two general positions (0.601(8):0.399(8)). Thf solvent molecule
O17/C44-C47 is modeled as disordered over a crystallographic two-fold
axis (0.50:0.50) and additionally over two general positions
(0.57(2):0.43(2)).
;

_vrf_PLAT860_matsec01            
;
PROBLEM: _G Number of Least-Squares Restraints ............. 566 
RESPONSE: For the various disordered species, analogous bond
lengths and angles were restrained to be similar. Anisotropic
displacement parameters for proximal atoms were restrained to
be similar and restrained toward the expected motion relative
to bond direction. Positional and anisotropic displacement
parameters, respectively, for atoms N1 and O1 were constrained
to be equivalent.
;

_audit_creation_date             2022-06-22
_audit_creation_method           
;
Olex2 1.5
(compiled 2022.04.07 svn.rca3783a0 for OlexSys, GUI svn.r6498)
;
_shelx_SHELXL_version_number     2019/2
_chemical_name_common            ?
_chemical_name_systematic        ?
_chemical_formula_moiety         
'C53.046 H80.523 N0.523 O18.477 V6, 3.477(C4 H8 O)'
_chemical_formula_sum            'C66.95 H108.34 N0.52 O21.95 V6'
_chemical_formula_weight         1577.57
_chemical_melting_point          ?
_chemical_oxdiff_formula         ?
loop_
_atom_type_symbol
_atom_type_description
_atom_type_scat_dispersion_real
_atom_type_scat_dispersion_imag
_atom_type_scat_source
C C 0.0181 0.0091 'International Tables Vol C Tables 4.2.6.8 and 6.1.1.4'
H H 0.0000 0.0000 'International Tables Vol C Tables 4.2.6.8 and 6.1.1.4'
N N 0.0311 0.0180 'International Tables Vol C Tables 4.2.6.8 and 6.1.1.4'
O O 0.0492 0.0322 'International Tables Vol C Tables 4.2.6.8 and 6.1.1.4'
V V 0.0687 2.1097 'International Tables Vol C Tables 4.2.6.8 and 6.1.1.4'

_shelx_space_group_comment       
;
The symmetry employed for this shelxl refinement is uniquely defined
by the following loop, which should always be used as a source of
symmetry information in preference to the above space-group names.
They are only intended as comments.
;
_space_group_crystal_system      orthorhombic
_space_group_IT_number           57
_space_group_name_H-M_alt        'P b c m'
_space_group_name_Hall           '-P 2c 2b'
loop_
_space_group_symop_operation_xyz
'x, y, z'
'-x, -y, z+1/2'
'-x, y+1/2, -z+1/2'
'x, -y+1/2, -z'
'-x, -y, -z'
'x, y, -z-1/2'
'x, -y-1/2, z-1/2'
'-x, y-1/2, z'

_cell_length_a                   14.4807(2)
_cell_length_b                   27.8595(5)
_cell_length_c                   18.7836(2)
_cell_angle_alpha                90
_cell_angle_beta                 90
_cell_angle_gamma                90
_cell_volume                     7577.78(19)
_cell_formula_units_Z            4
_cell_measurement_reflns_used    17304
_cell_measurement_temperature    173.00(10)
_cell_measurement_theta_max      78.7590
_cell_measurement_theta_min      3.4540
_shelx_estimated_absorpt_T_max   0.461
_shelx_estimated_absorpt_T_min   0.294
_exptl_absorpt_coefficient_mu    6.538
_exptl_absorpt_correction_T_max  1.00000
_exptl_absorpt_correction_T_min  0.60932
_exptl_absorpt_correction_type   multi-scan
_exptl_absorpt_process_details   
;
CrysAlisPro 1.171.41.120a (Rigaku Oxford Diffraction, 2021)
Empirical absorption correction using spherical harmonics,
implemented in SCALE3 ABSPACK scaling algorithm.
;
_exptl_absorpt_special_details   ?
_exptl_crystal_colour            red
_exptl_crystal_colour_primary    red
_exptl_crystal_density_diffrn    1.383
_exptl_crystal_density_meas      ?
_exptl_crystal_density_method    ?
_exptl_crystal_description       block
_exptl_crystal_F_000             3309
_exptl_crystal_size_max          0.248
_exptl_crystal_size_mid          0.182
_exptl_crystal_size_min          0.14
_exptl_transmission_factor_max   ?
_exptl_transmission_factor_min   ?
_diffrn_reflns_av_R_equivalents  0.0397
_diffrn_reflns_av_unetI/netI     0.0209
_diffrn_reflns_Laue_measured_fraction_full 0.999
_diffrn_reflns_Laue_measured_fraction_max 0.977
_diffrn_reflns_limit_h_max       18
_diffrn_reflns_limit_h_min       -18
_diffrn_reflns_limit_k_max       35
_diffrn_reflns_limit_k_min       -33
_diffrn_reflns_limit_l_max       23
_diffrn_reflns_limit_l_min       -15
_diffrn_reflns_number            48002
_diffrn_reflns_point_group_measured_fraction_full 0.999
_diffrn_reflns_point_group_measured_fraction_max 0.977
_diffrn_reflns_theta_full        67.684
_diffrn_reflns_theta_max         80.488
_diffrn_reflns_theta_min         3.440
_diffrn_ambient_environment      N~2~
_diffrn_ambient_temperature      173.00(10)
_diffrn_detector                 'Hybrid Pixel Array Detector'
_diffrn_detector_area_resol_mean 10.0000
_diffrn_detector_type            HyPix
_diffrn_measured_fraction_theta_full 0.999
_diffrn_measured_fraction_theta_max 0.977
_diffrn_measurement_details      
;
List of Runs (angles in degrees, time in seconds):

  # Type    Start    End  Width  t~exp~   \w     \q     \k     \f   Frames
#--------------------------------------------------------------------------
  1  \w    -20.00  27.00   0.50    3.37    --  -47.29  23.00  77.00   94
  2  \w   -122.00 -35.00   0.50    3.37    --  -47.29 -23.00 -87.00  174
  3  \w    -80.00 -19.00   0.50   13.49    --  -91.75 101.00-123.00  122
  4  \w    -98.00 -21.00   0.50   13.49    --  -91.75 141.00 -58.00  154
  5  \w    101.00 178.00   0.50   13.49    --  113.25  23.00  77.00  154
  6  \w     43.00 123.00   0.50   13.49    --  113.25-141.00-115.00  160
  7  \w   -119.00 -73.00   0.50    3.37    --  -47.29-125.00-120.00   92
  8  \w    -16.00  28.00   0.50    3.37    --  -47.29  19.00-150.00   88
  9  \w    -27.00  30.00   0.50    3.37    --   47.29 -19.00-180.00  114
 10  \w    101.00 178.00   0.50   13.49    --  113.25  45.00  30.00  154
 11  \w     42.00 111.00   0.50   13.49    --  113.25-125.00 -30.00  138
 12  \w     42.00 106.00   0.50   13.49    --  113.25 -94.00  60.00  128
 13  \w     42.00 111.00   0.50   13.49    --  113.25-125.00 150.00  138
 14  \w     42.00  79.00   0.50   13.49    --  113.25 -61.00-180.00   74
 15  \w     32.00  95.00   0.50    3.37    --   47.29  57.00 120.00  126
;
_diffrn_measurement_device       'four-circle diffractometer'
_diffrn_measurement_device_type  'XtaLAB Synergy, Dualflex, HyPix'
_diffrn_measurement_method       '\w scans'
_diffrn_orient_matrix_type       
'CrysAlisPro convention (1999,Acta A55,543-557)'
_diffrn_orient_matrix_UB_11      -0.0052944000
_diffrn_orient_matrix_UB_12      -0.0525993000
_diffrn_orient_matrix_UB_13      -0.0250601000
_diffrn_orient_matrix_UB_21      0.1061115000
_diffrn_orient_matrix_UB_22      -0.0034426000
_diffrn_orient_matrix_UB_23      0.0024668000
_diffrn_orient_matrix_UB_31      -0.0048748000
_diffrn_orient_matrix_UB_32      -0.0167682000
_diffrn_orient_matrix_UB_33      0.0780533000
_diffrn_radiation_monochromator  mirror
_diffrn_radiation_probe          x-ray
_diffrn_radiation_type           'Cu K\a'
_diffrn_radiation_wavelength     1.54184
_diffrn_source                   'micro-focus sealed X-ray tube'
_diffrn_source_type              'PhotonJet (Cu) X-ray Source'
_reflns_Friedel_coverage         0.000
_reflns_Friedel_fraction_full    .
_reflns_Friedel_fraction_max     .
_reflns_number_gt                5983
_reflns_number_total             8377
_reflns_special_details          
;
 Reflections were merged by SHELXL according to the crystal
 class for the calculation of statistics and refinement.
 
 _reflns_Friedel_fraction is defined as the number of unique
 Friedel pairs measured divided by the number that would be
 possible theoretically, ignoring centric projections and
 systematic absences.
;
_reflns_threshold_expression     'I > 2\s(I)'
_computing_cell_refinement       'CrysAlisPro 1.171.41.120a (Rigaku OD, 2021)'
_computing_data_collection       'CrysAlisPro 1.171.41.120a (Rigaku OD, 2021)'
_computing_data_reduction        'CrysAlisPro 1.171.41.120a (Rigaku OD, 2021)'
_computing_molecular_graphics    'Olex2 1.5 (Dolomanov et al., 2009)'
_computing_publication_material  'Olex2 1.5 (Dolomanov et al., 2009)'
_computing_structure_refinement  'SHELXL 2019/2 (Sheldrick, 2015b)'
_computing_structure_solution    'SHELXT 2018/2 (Sheldrick, 2015a)'
_refine_diff_density_max         0.665
_refine_diff_density_min         -0.479
_refine_diff_density_rms         0.061
_refine_ls_extinction_coef       .
_refine_ls_extinction_method     none
_refine_ls_goodness_of_fit_ref   1.038
_refine_ls_hydrogen_treatment    mixed
_refine_ls_matrix_type           full
_refine_ls_number_parameters     704
_refine_ls_number_reflns         8377
_refine_ls_number_restraints     566
_refine_ls_R_factor_all          0.0843
_refine_ls_R_factor_gt           0.0644
_refine_ls_restrained_S_all      1.045
_refine_ls_shift/su_max          0.000
_refine_ls_shift/su_mean         0.000
_refine_ls_structure_factor_coef Fsqd
_refine_ls_weighting_details     
'w=1/[\s^2^(Fo^2^)+(0.1040P)^2^+5.1446P] where P=(Fo^2^+2Fc^2^)/3'
_refine_ls_weighting_scheme      calc
_refine_ls_wR_factor_gt          0.1861
_refine_ls_wR_factor_ref         0.2032
_refine_special_details          
;
Tert-butyl groups C24-C27 and C32-C35 are modeled as
disordered over a crystallographic mirror plane (0.50:0.50).
Tert-butyl group C28-C31 is modeled as disordered over two
general positions (0.635(10):0.365(10)). The terminal ligand
on atom V1 is modeled as a disorder of NCMe and OH2
(0.523(11):0.477(11)). When the aquo ligand is present, a
tetrahydrofuran (thf) molecule of crystallization (O16/C40-C43)
is also present and is modeled as disordered over the mirror
plane (0.50:0.50). Thf solvent molecule O15/C36-C39 is modeled
as disordered over two general positions (0.601(8):0.399(8)).
Thf solvent molecule O17/C44-C47 is modeled as disordered over
a crystallographic two-fold axis (0.50:0.50) and additionally
over two general positions (0.57(2):0.43(2)).

For the various disordered species, analogous bond lengths
and angles were restrained to be similar. Anisotropic
displacement parameters for proximal atoms were restrained to
be similar and restrained toward the expected motion relative
to bond direction. Positional and anisotropic displacement
parameters, respectively, for atoms N1 and O1 were constrained
to be equivalent.
;
_olex2_refinement_description    
;
1. Fixed Uiso
 At 1.2 times of:
  All C(H) groups, All C(H,H) groups
 At 1.5 times of:
  All C(H,H,H) groups, All O(H,H) groups
2. Shared sites
{N1, O1}
3. Restrained distances
 C24-C25 \\sim C24-C26 \\sim C24-C27
 with sigma of 0.01
 C25-C26 \\sim C26-C27 \\sim C27-C25
 with sigma of 0.02
 C28-C29 \\sim C28-C30 \\sim C28-C31 \\sim C28'-C29' \\sim C28'-C30' \\sim
C28'-C31'
 with sigma of 0.01
 C29-C30 \\sim C30-C31 \\sim C31-C29 \\sim C29'-C30' \\sim C30'-C31' \\sim
C31'-C29'
 with sigma of 0.02
 C32-C33 \\sim C32-C34 \\sim C32-C35
 with sigma of 0.01
 C33-C34 \\sim C34-C35 \\sim C35-C33
 with sigma of 0.02
4. Uiso/Uaniso restraints and constraints
All non-hydrogen atoms have similar U: within 1.2A with sigma of 0.02 and sigma
for terminal atoms of 0.04 within 1.2A
Uanis(C26) \\sim Ueq, Uanis(C27) \\sim Ueq: with sigma of 0.02 and sigma for
terminal atoms of 0.04
Uanis(N1) = Uanis(O1)
5. Rigid body (RIGU) restrains
 C24, C25, C26, C27
 with sigma for 1-2 distances of 0.004 and sigma for 1-3 distances of 0.004
 C28, C29, C30, C31
 with sigma for 1-2 distances of 0.004 and sigma for 1-3 distances of 0.004
 C28', C29', C30', C31'
 with sigma for 1-2 distances of 0.004 and sigma for 1-3 distances of 0.004
 C32, C33, C34, C35
 with sigma for 1-2 distances of 0.004 and sigma for 1-3 distances of 0.004
 O15, C36, C37, C38, C39
 with sigma for 1-2 distances of 0.004 and sigma for 1-3 distances of 0.004
 O16, C40, C41, C42, C43
 with sigma for 1-2 distances of 0.004 and sigma for 1-3 distances of 0.004
 O15', C36', C37', C38', C39'
 with sigma for 1-2 distances of 0.004 and sigma for 1-3 distances of 0.004
 O17, C44, C45, C46, C47
 with sigma for 1-2 distances of 0.004 and sigma for 1-3 distances of 0.004
 O17', C44', C45', C46', C47'
 with sigma for 1-2 distances of 0.004 and sigma for 1-3 distances of 0.004
6. Same fragment restrains
{O15, C36, C37, C38, C39} sigma for 1-2: 0.02, 1-3: 0.04
{O16, C43, C42, C41, C40} sigma for 1-2: 0.02, 1-3: 0.04
as in
{O16, C40, C41, C42, C43}
{O15, C39, C38, C37, C36} sigma for 1-2: 0.02, 1-3: 0.04
as in
{O15, C36, C37, C38, C39}
{O15', C39', C38', C37', C36'} sigma for 1-2: 0.02, 1-3: 0.04
{O15, C36, C37, C38, C39} sigma for 1-2: 0.02, 1-3: 0.04
as in
{O15', C36', C37', C38', C39'}
{O15, C36, C37, C38, C39} sigma for 1-2: 0.02, 1-3: 0.04
{O17, C47, C46, C45, C44} sigma for 1-2: 0.02, 1-3: 0.04
as in
{O17, C44, C45, C46, C47}
{O17', C47', C46', C45', C44'} sigma for 1-2: 0.02, 1-3: 0.04
{O15, C36, C37, C38, C39} sigma for 1-2: 0.02, 1-3: 0.04
as in
{O17', C44', C45', C46', C47'}
7. Others
 Sof(C28')=Sof(C29')=Sof(H29D)=Sof(H29E)=Sof(H29F)=Sof(C30')=Sof(H30D)=
 Sof(H30E)=Sof(H30F)=Sof(C31')=Sof(H31D)=Sof(H31E)=Sof(H31F)=1-FVAR(1)
 Sof(C28)=Sof(C29)=Sof(H29A)=Sof(H29B)=Sof(H29C)=Sof(C30)=Sof(H30A)=Sof(H30B)=
 Sof(H30C)=Sof(C31)=Sof(H31A)=Sof(H31B)=Sof(H31C)=FVAR(1)
 Sof(O15')=Sof(C36')=Sof(H36C)=Sof(H36D)=Sof(C37')=Sof(H37C)=Sof(H37D)=
 Sof(C38')=Sof(H38C)=Sof(H38D)=Sof(C39')=Sof(H39C)=Sof(H39D)=1-FVAR(2)
 Sof(O15)=Sof(C36)=Sof(H36A)=Sof(H36B)=Sof(C37)=Sof(H37A)=Sof(H37B)=Sof(C38)=
 Sof(H38A)=Sof(H38B)=Sof(C39)=Sof(H39A)=Sof(H39B)=FVAR(2)
 Sof(O1)=Sof(H1A)=Sof(H1B)=Sof(O16)=Sof(C40)=Sof(H40A)=Sof(H40B)=Sof(C41)=
 Sof(H41A)=Sof(H41B)=Sof(C42)=Sof(H42A)=Sof(H42B)=Sof(C43)=Sof(H43A)=Sof(H43B)=
 0.5*(1-FVAR(4))
 Sof(N1)=Sof(C1)=Sof(C2)=Sof(H2A)=Sof(H2B)=Sof(H2C)=0.5*FVAR(4)
 Sof(O17')=Sof(C44')=Sof(H44C)=Sof(H44D)=Sof(C45')=Sof(H45C)=Sof(H45D)=
 Sof(C46')=Sof(H46C)=Sof(H46D)=Sof(C47')=Sof(H47C)=Sof(H47D)=0.5*(1-FVAR(5))
 Sof(O17)=Sof(C44)=Sof(H44A)=Sof(H44B)=Sof(C45)=Sof(H45A)=Sof(H45B)=Sof(C46)=
 Sof(H46A)=Sof(H46B)=Sof(C47)=Sof(H47A)=Sof(H47B)=0.5*FVAR(5)
 Fixed Sof: H5A(0.5) H5B(0.5) H5C(0.5) H7A(0.5) H7B(0.5) H7C(0.5) C24(0.5)
 C25(0.5) H25A(0.5) H25B(0.5) H25C(0.5) C26(0.5) H26A(0.5) H26B(0.5) H26C(0.5)
 C27(0.5) H27A(0.5) H27B(0.5) H27C(0.5) C33(0.5) H33A(0.5) H33B(0.5) H33C(0.5)
 C34(0.5) H34A(0.5) H34B(0.5) H34C(0.5) C35(0.5) H35A(0.5) H35B(0.5) H35C(0.5)
8.a Riding coordinates:
 C2(H2A,H2B,H2C), O1(H1A,H1B)
8.b Secondary CH2 refined with riding coordinates:
 C40(H40A,H40B), C41(H41A,H41B), C42(H42A,H42B), C43(H43A,H43B), C22(H22A,
 H22B), C23(H23A,H23B), C36(H36A,H36B), C37(H37A,H37B), C38(H38A,H38B),
 C39(H39A,H39B), C36'(H36C,H36D), C37'(H37C,H37D), C38'(H38C,H38D), C39'(H39C,
 H39D), C44(H44A,H44B), C45(H45A,H45B), C46(H46A,H46B), C47(H47A,H47B),
 C44'(H44C,H44D), C45'(H45C,H45D), C46'(H46C,H46D), C47'(H47C,H47D)
8.c Me refined with riding coordinates:
 C3(H3A,H3B,H3C), C4(H4A,H4B,H4C), C26(H26A,H26B,H26C)
8.d Aromatic/amide H refined with riding coordinates:
 C10(H10), C14(H14), C16(H16), C20(H20)
8.e Idealised Me refined as rotating group:
 C5(H5A,H5B,H5C), C6(H6A,H6B,H6C), C7(H7A,H7B,H7C), C25(H25A,H25B,H25C),
 C27(H27A,H27B,H27C), C29(H29A,H29B,H29C), C30(H30A,H30B,H30C), C31(H31A,H31B,
 H31C), C29'(H29D,H29E,H29F), C30'(H30D,H30E,H30F), C31'(H31D,H31E,H31F),
 C33(H33A,H33B,H33C), C34(H34A,H34B,H34C), C35(H35A,H35B,H35C)
;
_atom_sites_solution_hydrogens   mixed
_atom_sites_solution_primary     dual
_atom_sites_solution_secondary   difmap
loop_
_atom_site_label
_atom_site_type_symbol
_atom_site_fract_x
_atom_site_fract_y
_atom_site_fract_z
_atom_site_U_iso_or_equiv
_atom_site_adp_type
_atom_site_occupancy
_atom_site_site_symmetry_order
_atom_site_calc_flag
_atom_site_refinement_flags_posn
_atom_site_refinement_flags_adp
_atom_site_refinement_flags_occupancy
_atom_site_disorder_assembly
_atom_site_disorder_group
V1 V 0.54110(6) 0.40703(3) 0.250000 0.0513(2) Uani 1 2 d S T P . .
V2 V 0.39533(7) 0.32228(4) 0.250000 0.0765(3) Uani 1 2 d S T P . .
V3 V 0.39609(5) 0.40675(2) 0.37674(3) 0.0657(2) Uani 1 1 d . . . . .
V4 V 0.39724(5) 0.48353(3) 0.250000 0.0546(2) Uani 1 2 d S T P . .
V5 V 0.23594(7) 0.40697(4) 0.250000 0.0818(3) Uani 1 2 d S T P . .
O2 O 0.3993(3) 0.26460(15) 0.250000 0.0997(15) Uani 1 2 d S T P A .
O3 O 0.3982(2) 0.40745(10) 0.46132(15) 0.0836(8) Uani 1 1 d . . . . .
O4 O 0.3996(3) 0.55719(14) 0.250000 0.0653(9) Uani 1 2 d S T P A .
H4 H 0.415(4) 0.570(2) 0.291(3) 0.112(18) Uiso 1 1 d . . . . .
O5 O 0.1241(3) 0.4078(2) 0.250000 0.1125(18) Uani 1 2 d S T P A .
O6 O 0.5331(3) 0.33740(11) 0.250000 0.0619(8) Uani 1 2 d S T P A .
O7 O 0.53419(16) 0.40723(8) 0.35372(11) 0.0555(5) Uani 1 1 d . . . . .
O8 O 0.5363(2) 0.47703(10) 0.250000 0.0474(6) Uani 1 2 d S T P A .
O9 O 0.39635(19) 0.33659(10) 0.35473(15) 0.0777(7) Uani 1 1 d . . . . .
O10 O 0.39734(15) 0.47751(9) 0.35417(11) 0.0588(5) Uani 1 1 d . . . . .
O11 O 0.2603(3) 0.33655(16) 0.250000 0.0939(13) Uani 1 2 d S T P A .
O12 O 0.2612(2) 0.40710(11) 0.35525(16) 0.0838(8) Uani 1 1 d . . . . .
O13 O 0.2626(2) 0.47755(14) 0.250000 0.0721(9) Uani 1 2 d S T P A .
O14 O 0.3990(2) 0.40780(12) 0.250000 0.0591(8) Uani 1 2 d S T P A .
N1 N 0.6876(3) 0.40660(12) 0.250000 0.0580(8) Uani 0.523(11) 2 d S TU P A 1
C1 C 0.7674(8) 0.4071(4) 0.250000 0.067(3) Uani 0.523(11) 2 d S TU P A 1
C2 C 0.8650(11) 0.4097(7) 0.250000 0.115(6) Uani 0.523(11) 2 d S TU P A 1
H2A H 0.888015 0.397278 0.205730 0.173 Uiso 0.261(5) 1 d R U P A -1
H2B H 0.884705 0.442308 0.255660 0.173 Uiso 0.261(5) 1 d R U P A -1
H2C H 0.888505 0.390668 0.288610 0.173 Uiso 0.261(5) 1 d R U P A -1
O1 O 0.6876(3) 0.40660(12) 0.250000 0.0580(8) Uani 0.477(11) 2 d S TU P A 2
H1A H 0.710975 0.404058 0.299000 0.087 Uiso 0.239(5) 1 d R U P A -2
H1B H 0.711225 0.437038 0.229260 0.087 Uiso 0.239(5) 1 d R U P A -2
O16 O 0.8557(9) 0.4110(5) 0.1970(8) 0.092(4) Uani 0.239(5) 1 d D U P A -2
C40 C 0.8987(17) 0.3697(6) 0.2262(9) 0.101(7) Uani 0.239(5) 1 d D . P A -2
H40A H 0.954260 0.361031 0.198382 0.121 Uiso 0.239(5) 1 calc R U P A -2
H40B H 0.855565 0.342152 0.226094 0.121 Uiso 0.239(5) 1 calc R U P A -2
C41 C 0.9235(16) 0.3827(6) 0.2982(10) 0.097(5) Uani 0.239(5) 1 d D . P A -2
H41A H 0.985739 0.370357 0.310318 0.116 Uiso 0.239(5) 1 calc R U P A -2
H41B H 0.878369 0.369553 0.332684 0.116 Uiso 0.239(5) 1 calc R U P A -2
C42 C 0.9222(17) 0.4381(6) 0.2989(10) 0.098(6) Uani 0.239(5) 1 d D . P A -2
H42A H 0.873954 0.450324 0.331493 0.118 Uiso 0.239(5) 1 calc R U P A -2
H42B H 0.982841 0.451113 0.313793 0.118 Uiso 0.239(5) 1 calc R U P A -2
C43 C 0.9018(19) 0.4510(6) 0.2254(10) 0.107(7) Uani 0.239(5) 1 d D . P A -2
H43A H 0.862011 0.479901 0.223505 0.129 Uiso 0.239(5) 1 calc R U P A -2
H43B H 0.959403 0.457561 0.198746 0.129 Uiso 0.239(5) 1 calc R U P A -2
C3 C 0.3446(4) 0.30582(16) 0.4014(3) 0.0937(14) Uani 1 1 d . . . . .
H3A H 0.350015 0.272510 0.385159 0.141 Uiso 1 1 calc R U . . .
H3B H 0.368914 0.308538 0.449898 0.141 Uiso 1 1 calc R U . . .
H3C H 0.279473 0.315434 0.400910 0.141 Uiso 1 1 calc R U . . .
C4 C 0.3561(3) 0.51001(15) 0.4027(2) 0.0781(11) Uani 1 1 d . . . . .
H4A H 0.366069 0.498683 0.451449 0.117 Uiso 1 1 calc R U . . .
H4B H 0.383994 0.541818 0.396907 0.117 Uiso 1 1 calc R U . . .
H4C H 0.289651 0.512008 0.393161 0.117 Uiso 1 1 calc R U . . .
C5 C 0.1897(5) 0.3025(3) 0.250000 0.122(3) Uani 1 2 d S T P . .
H5A H 0.163835 0.299781 0.298045 0.183 Uiso 0.5 1 calc R U P A -1
H5B H 0.214462 0.271376 0.235112 0.183 Uiso 0.5 1 calc R U P A -1
H5C H 0.141104 0.312535 0.216843 0.183 Uiso 0.5 1 calc R U P A -1
C6 C 0.1928(4) 0.4114(2) 0.4050(3) 0.128(2) Uani 1 1 d . . . . .
H6A H 0.218942 0.406828 0.452637 0.192 Uiso 1 1 calc R U . . .
H6B H 0.145386 0.386954 0.396296 0.192 Uiso 1 1 calc R U . . .
H6C H 0.165026 0.443365 0.401702 0.192 Uiso 1 1 calc R U . . .
C7 C 0.1952(4) 0.5130(3) 0.250000 0.102(2) Uani 1 2 d S T P . .
H7A H 0.171529 0.517339 0.201535 0.154 Uiso 0.5 1 calc R U P A -1
H7B H 0.221874 0.543223 0.266946 0.154 Uiso 0.5 1 calc R U P A -1
H7C H 0.144460 0.503423 0.281518 0.154 Uiso 0.5 1 calc R U P A -1
C8 C 0.6126(4) 0.30980(17) 0.250000 0.0667(13) Uani 1 2 d S T P . .
C9 C 0.6535(3) 0.29845(13) 0.3146(2) 0.0725(10) Uani 1 1 d . . . . .
C10 C 0.7356(3) 0.27160(14) 0.3128(2) 0.0842(12) Uani 1 1 d . . . . .
H10 H 0.762993 0.262116 0.356562 0.101 Uiso 1 1 calc R U . . .
C11 C 0.7778(5) 0.2585(2) 0.250000 0.0840(17) Uani 1 2 d S T P . .
C12 C 0.6155(2) 0.40727(12) 0.39210(17) 0.0577(8) Uani 1 1 d . . . . .
C13 C 0.6579(2) 0.45091(12) 0.40799(15) 0.0560(7) Uani 1 1 d . . . . .
C14 C 0.7429(3) 0.44947(14) 0.44351(17) 0.0645(9) Uani 1 1 d . . . . .
H14 H 0.772823 0.478860 0.454669 0.077 Uiso 1 1 calc R U . . .
C15 C 0.7848(3) 0.40679(15) 0.4630(2) 0.0737(10) Uani 1 1 d . . . . .
C16 C 0.7403(3) 0.36447(15) 0.44496(19) 0.0771(11) Uani 1 1 d . . . . .
H16 H 0.768151 0.334859 0.457895 0.093 Uiso 1 1 calc R U . . .
C17 C 0.6570(3) 0.36350(13) 0.40898(17) 0.0643(9) Uani 1 1 d . . . . .
C18 C 0.6148(3) 0.50484(16) 0.250000 0.0492(9) Uani 1 2 d S T P . .
C19 C 0.6544(2) 0.51731(11) 0.31479(15) 0.0520(7) Uani 1 1 d . . . . .
C20 C 0.7322(3) 0.54679(13) 0.31338(18) 0.0641(9) Uani 1 1 d . . . . .
H20 H 0.759238 0.556417 0.357197 0.077 Uiso 1 1 calc R U . . .
C21 C 0.7716(4) 0.5626(2) 0.250000 0.0689(13) Uani 1 2 d S T P D .
C22 C 0.6140(3) 0.31547(14) 0.3850(2) 0.0751(11) Uani 1 1 d . . . . .
H22A H 0.625569 0.290812 0.421881 0.090 Uiso 1 1 calc R U . . .
H22B H 0.546366 0.319427 0.380226 0.090 Uiso 1 1 calc R U . . .
C23 C 0.6164(2) 0.49844(12) 0.38532(16) 0.0551(7) Uani 1 1 d . . . . .
H23A H 0.628401 0.522542 0.422940 0.066 Uiso 1 1 calc R U . . .
H23B H 0.548683 0.494662 0.381025 0.066 Uiso 1 1 calc R U . . .
C24 C 0.8674(6) 0.2280(3) 0.2531(11) 0.128(3) Uani 0.5 1 d D . P B -1
C25 C 0.8371(8) 0.1763(3) 0.2364(14) 0.151(7) Uani 0.5 1 d D . P B -1
H25A H 0.783892 0.167834 0.266105 0.227 Uiso 0.5 1 calc R U P B -1
H25B H 0.888200 0.154231 0.246472 0.227 Uiso 0.5 1 calc R U P B -1
H25C H 0.820011 0.173874 0.186085 0.227 Uiso 0.5 1 calc R U P B -1
C26 C 0.9157(18) 0.2291(8) 0.3260(11) 0.163(7) Uani 0.5 1 d D U P B -1
H26A H 0.935022 0.262039 0.336785 0.244 Uiso 0.5 1 calc R U P B -1
H26B H 0.872820 0.217922 0.362817 0.244 Uiso 0.5 1 calc R U P B -1
H26C H 0.969969 0.208138 0.324882 0.244 Uiso 0.5 1 calc R U P B -1
C27 C 0.9346(17) 0.2453(8) 0.1951(10) 0.151(7) Uani 0.5 1 d D U P B -1
H27A H 0.904395 0.243491 0.148495 0.227 Uiso 0.5 1 calc R U P B -1
H27B H 0.989720 0.224850 0.195052 0.227 Uiso 0.5 1 calc R U P B -1
H27C H 0.952659 0.278568 0.204777 0.227 Uiso 0.5 1 calc R U P B -1
C28 C 0.8734(7) 0.4050(3) 0.5040(4) 0.098(3) Uani 0.635(10) 1 d D U P C 1
C29 C 0.8534(6) 0.3840(4) 0.5769(5) 0.126(4) Uani 0.635(10) 1 d D . P C 1
H29A H 0.910772 0.382489 0.604563 0.189 Uiso 0.635(10) 1 calc R U P C 1
H29B H 0.828151 0.351537 0.571483 0.189 Uiso 0.635(10) 1 calc R U P C 1
H29C H 0.808556 0.404248 0.601790 0.189 Uiso 0.635(10) 1 calc R U P C 1
C30 C 0.9431(7) 0.3736(4) 0.4649(7) 0.134(4) Uani 0.635(10) 1 d D U P C 1
H30A H 0.917203 0.341440 0.458219 0.200 Uiso 0.635(10) 1 calc R U P C 1
H30B H 0.999971 0.371422 0.493001 0.200 Uiso 0.635(10) 1 calc R U P C 1
H30C H 0.956938 0.387832 0.418397 0.200 Uiso 0.635(10) 1 calc R U P C 1
C31 C 0.9158(7) 0.4544(3) 0.5147(7) 0.125(4) Uani 0.635(10) 1 d D . P C 1
H31A H 0.930591 0.468512 0.468279 0.188 Uiso 0.635(10) 1 calc R U P C 1
H31B H 0.972343 0.451478 0.543008 0.188 Uiso 0.635(10) 1 calc R U P C 1
H31C H 0.871725 0.475133 0.539713 0.188 Uiso 0.635(10) 1 calc R U P C 1
C28' C 0.8831(12) 0.4079(5) 0.5025(7) 0.107(5) Uani 0.365(10) 1 d D U P C 2
C29' C 0.9507(12) 0.4390(7) 0.4610(10) 0.144(7) Uani 0.365(10) 1 d D . P C 2
H29D H 0.954986 0.427302 0.411945 0.215 Uiso 0.365(10) 1 calc R U P C 2
H29E H 1.011726 0.437361 0.483518 0.215 Uiso 0.365(10) 1 calc R U P C 2
H29F H 0.929014 0.472296 0.460979 0.215 Uiso 0.365(10) 1 calc R U P C 2
C30' C 0.8686(11) 0.4300(7) 0.5755(7) 0.125(7) Uani 0.365(10) 1 d D . P C 2
H30D H 0.854144 0.464162 0.570284 0.187 Uiso 0.365(10) 1 calc R U P C 2
H30E H 0.925022 0.426338 0.603837 0.187 Uiso 0.365(10) 1 calc R U P C 2
H30F H 0.817347 0.413723 0.599566 0.187 Uiso 0.365(10) 1 calc R U P C 2
C31' C 0.9234(14) 0.3578(5) 0.5115(11) 0.138(7) Uani 0.365(10) 1 d D U P C 2
H31D H 0.878133 0.337121 0.535130 0.207 Uiso 0.365(10) 1 calc R U P C 2
H31E H 0.979578 0.359632 0.540409 0.207 Uiso 0.365(10) 1 calc R U P C 2
H31F H 0.938423 0.344531 0.464577 0.207 Uiso 0.365(10) 1 calc R U P C 2
C32 C 0.8528(5) 0.5979(3) 0.250000 0.098(2) Uani 1 2 d DS T P . .
C33 C 0.9329(7) 0.5758(5) 0.2912(7) 0.155(5) Uani 0.5 1 d D . P D -1
H33A H 0.910792 0.564379 0.337534 0.232 Uiso 0.5 1 calc R U P D -1
H33B H 0.981067 0.600056 0.298502 0.232 Uiso 0.5 1 calc R U P D -1
H33C H 0.958423 0.548807 0.264206 0.232 Uiso 0.5 1 calc R U P D -1
C34 C 0.8218(9) 0.6448(4) 0.2848(6) 0.156(5) Uani 0.5 1 d D . P D -1
H34A H 0.870964 0.668828 0.280322 0.234 Uiso 0.5 1 calc R U P D -1
H34B H 0.808733 0.639168 0.335294 0.234 Uiso 0.5 1 calc R U P D -1
H34C H 0.765924 0.656547 0.261097 0.234 Uiso 0.5 1 calc R U P D -1
C35 C 0.8854(7) 0.6098(4) 0.1742(5) 0.114(4) Uani 0.5 1 d D . P D -1
H35A H 0.901865 0.580029 0.149426 0.171 Uiso 0.5 1 calc R U P D -1
H35B H 0.939558 0.630839 0.176543 0.171 Uiso 0.5 1 calc R U P D -1
H35C H 0.835685 0.626028 0.148340 0.171 Uiso 0.5 1 calc R U P D -1
O15 O 0.4635(7) 0.6173(4) 0.3488(6) 0.119(3) Uani 0.601(8) 1 d D U P E 1
C36 C 0.4171(8) 0.6434(5) 0.4025(6) 0.141(4) Uani 0.601(8) 1 d D U P E 1
H36A H 0.398152 0.621624 0.441592 0.169 Uiso 0.601(8) 1 calc R U P E 1
H36B H 0.361238 0.658933 0.382844 0.169 Uiso 0.601(8) 1 calc R U P E 1
C37 C 0.4805(9) 0.6789(4) 0.4286(6) 0.129(3) Uani 0.601(8) 1 d D U P E 1
H37A H 0.493250 0.673502 0.479730 0.154 Uiso 0.601(8) 1 calc R U P E 1
H37B H 0.453718 0.711411 0.422968 0.154 Uiso 0.601(8) 1 calc R U P E 1
C38 C 0.5689(9) 0.6749(4) 0.3860(8) 0.137(4) Uani 0.601(8) 1 d D U P E 1
H38A H 0.580101 0.704413 0.358004 0.165 Uiso 0.601(8) 1 calc R U P E 1
H38B H 0.622463 0.669194 0.417694 0.165 Uiso 0.601(8) 1 calc R U P E 1
C39 C 0.5538(8) 0.6348(5) 0.3404(8) 0.170(5) Uani 0.601(8) 1 d D U P E 1
H39A H 0.563596 0.644587 0.290285 0.204 Uiso 0.601(8) 1 calc R U P E 1
H39B H 0.598696 0.609146 0.351830 0.204 Uiso 0.601(8) 1 calc R U P E 1
O15' O 0.4238(11) 0.6212(5) 0.3492(10) 0.117(4) Uani 0.399(8) 1 d D U P E 2
C36' C 0.4077(12) 0.6702(5) 0.3406(12) 0.143(7) Uani 0.399(8) 1 d D . P E 2
H36C H 0.345551 0.678717 0.358561 0.172 Uiso 0.399(8) 1 calc R U P E 2
H36D H 0.411348 0.679074 0.289656 0.172 Uiso 0.399(8) 1 calc R U P E 2
C37' C 0.4773(13) 0.6951(5) 0.3804(12) 0.136(5) Uani 0.399(8) 1 d D U P E 2
H37C H 0.453025 0.706049 0.426930 0.163 Uiso 0.399(8) 1 calc R U P E 2
H37D H 0.500723 0.723230 0.353689 0.163 Uiso 0.399(8) 1 calc R U P E 2
C38' C 0.5546(12) 0.6568(6) 0.3905(17) 0.153(5) Uani 0.399(8) 1 d D U P E 2
H38C H 0.595463 0.654538 0.348405 0.184 Uiso 0.399(8) 1 calc R U P E 2
H38D H 0.592012 0.662856 0.433660 0.184 Uiso 0.399(8) 1 calc R U P E 2
C39' C 0.4970(13) 0.6150(5) 0.3981(10) 0.129(5) Uani 0.399(8) 1 d D U P E 2
H39C H 0.532342 0.585473 0.386978 0.155 Uiso 0.399(8) 1 calc R U P E 2
H39D H 0.473012 0.612513 0.447304 0.155 Uiso 0.399(8) 1 calc R U P E 2
O17 O 0.164(2) 0.2903(11) 0.5261(18) 0.203(10) Uani 0.283(12) 1 d D U P F -1
C44 C 0.114(3) 0.2630(16) 0.5752(16) 0.207(11) Uani 0.283(12) 1 d D U P F -1
H44A H 0.082096 0.284321 0.609570 0.248 Uiso 0.283(12) 1 calc R U P F -1
H44B H 0.155650 0.241411 0.601934 0.248 Uiso 0.283(12) 1 calc R U P F -1
C45 C 0.047(3) 0.2355(19) 0.535(2) 0.274(12) Uani 0.283(12) 1 d D U P F -1
H45A H -0.014082 0.251019 0.535263 0.329 Uiso 0.283(12) 1 calc R U P F -1
H45B H 0.041622 0.202388 0.553948 0.329 Uiso 0.283(12) 1 calc R U P F -1
C46 C 0.092(4) 0.2360(17) 0.460(2) 0.245(18) Uani 0.283(12) 1 d D . P F -1
H46A H 0.145619 0.214261 0.456033 0.294 Uiso 0.283(12) 1 calc R U P F -1
H46B H 0.046471 0.228253 0.421732 0.294 Uiso 0.283(12) 1 calc R U P F -1
C47 C 0.118(2) 0.2862(15) 0.4592(18) 0.206(12) Uani 0.283(12) 1 d D . P F -1
H47A H 0.160129 0.293604 0.419119 0.247 Uiso 0.283(12) 1 calc R U P F -1
H47B H 0.063460 0.307474 0.456778 0.247 Uiso 0.283(12) 1 calc R U P F -1
O17' O 0.206(2) 0.2598(17) 0.492(3) 0.24(2) Uani 0.217(12) 1 d D . P F -2
C44' C 0.141(4) 0.265(3) 0.548(4) 0.206(10) Uani 0.217(12) 1 d D U P F -2
H44C H 0.122977 0.299263 0.552468 0.247 Uiso 0.217(12) 1 calc R U P F -2
H44D H 0.168185 0.254248 0.593263 0.247 Uiso 0.217(12) 1 calc R U P F -2
C45' C 0.063(3) 0.236(3) 0.528(3) 0.273(13) Uani 0.217(12) 1 d D U P F -2
H45C H 0.017382 0.254501 0.500266 0.328 Uiso 0.217(12) 1 calc R U P F -2
H45D H 0.032392 0.222457 0.570957 0.328 Uiso 0.217(12) 1 calc R U P F -2
C46' C 0.109(4) 0.1961(18) 0.483(3) 0.27(2) Uani 0.217(12) 1 d D . P F -2
H46C H 0.138688 0.171276 0.512804 0.324 Uiso 0.217(12) 1 calc R U P F -2
H46D H 0.064314 0.180628 0.450141 0.324 Uiso 0.217(12) 1 calc R U P F -2
C47' C 0.176(4) 0.2239(19) 0.444(2) 0.199(16) Uani 0.217(12) 1 d D . P F -2
H47C H 0.228946 0.203513 0.429734 0.239 Uiso 0.217(12) 1 calc R U P F -2
H47D H 0.148336 0.238410 0.401452 0.239 Uiso 0.217(12) 1 calc R U P F -2

loop_
_atom_site_aniso_label
_atom_site_aniso_U_11
_atom_site_aniso_U_22
_atom_site_aniso_U_33
_atom_site_aniso_U_23
_atom_site_aniso_U_13
_atom_site_aniso_U_12
V1 0.0633(5) 0.0500(4) 0.0407(4) 0.000 0.000 -0.0049(3)
V2 0.0868(7) 0.0645(6) 0.0783(6) 0.000 0.000 -0.0205(5)
V3 0.0726(4) 0.0713(4) 0.0531(3) 0.0083(3) 0.0097(3) -0.0090(3)
V4 0.0561(4) 0.0643(5) 0.0435(4) 0.000 0.000 -0.0017(4)
V5 0.0675(6) 0.0934(8) 0.0844(7) 0.000 0.000 -0.0194(5)
O2 0.128(4) 0.064(2) 0.107(3) 0.000 0.000 -0.028(2)
O3 0.101(2) 0.090(2) 0.0600(15) 0.0117(13) 0.0187(14) -0.0049(15)
O4 0.077(2) 0.064(2) 0.055(2) 0.000 0.000 0.0043(17)
O5 0.068(3) 0.143(5) 0.127(4) 0.000 0.000 -0.025(3)
O6 0.076(2) 0.0504(17) 0.0595(18) 0.000 0.000 -0.0045(16)
O7 0.0636(13) 0.0603(13) 0.0428(11) 0.0051(9) 0.0016(9) -0.0057(10)
O8 0.0535(15) 0.0487(15) 0.0400(13) 0.000 0.000 -0.0037(13)
O9 0.0884(19) 0.0700(16) 0.0747(16) 0.0149(13) 0.0118(13) -0.0172(13)
O10 0.0670(14) 0.0640(14) 0.0452(11) 0.0007(10) 0.0080(10) -0.0013(11)
O11 0.080(3) 0.083(3) 0.118(3) 0.000 0.000 -0.030(2)
O12 0.0659(16) 0.110(2) 0.0759(17) 0.0105(15) 0.0146(14) -0.0153(15)
O13 0.0579(19) 0.084(3) 0.075(2) 0.000 0.000 -0.0036(18)
O14 0.0609(19) 0.063(2) 0.0535(18) 0.000 0.000 -0.0118(15)
N1 0.065(2) 0.059(2) 0.0502(18) 0.000 0.000 0.0045(17)
C1 0.079(7) 0.074(6) 0.048(5) 0.000 0.000 0.005(5)
C2 0.082(9) 0.191(19) 0.072(9) 0.000 0.000 0.018(10)
O1 0.065(2) 0.059(2) 0.0502(18) 0.000 0.000 0.0045(17)
O16 0.077(7) 0.111(8) 0.088(8) 0.006(6) 0.004(6) 0.013(6)
C40 0.092(15) 0.115(10) 0.095(12) 0.009(7) 0.000(8) 0.010(8)
C41 0.070(11) 0.131(11) 0.091(11) 0.009(8) 0.009(8) 0.006(9)
C42 0.075(12) 0.130(11) 0.089(11) 0.006(7) 0.006(8) 0.002(9)
C43 0.113(16) 0.117(10) 0.093(13) 0.005(7) -0.009(8) 0.003(8)
C3 0.116(4) 0.075(3) 0.091(3) 0.018(2) 0.019(3) -0.027(3)
C4 0.098(3) 0.083(3) 0.0535(19) -0.0100(18) 0.0215(19) 0.006(2)
C5 0.099(5) 0.099(5) 0.166(8) 0.000 0.000 -0.043(4)
C6 0.079(3) 0.198(7) 0.107(4) -0.009(4) 0.032(3) -0.005(4)
C7 0.060(3) 0.102(5) 0.145(7) 0.000 0.000 0.010(3)
C8 0.087(4) 0.041(2) 0.072(3) 0.000 0.000 0.002(2)
C9 0.099(3) 0.0503(18) 0.068(2) 0.0068(16) 0.001(2) -0.0014(19)
C10 0.109(3) 0.060(2) 0.083(3) 0.0074(19) -0.008(2) 0.018(2)
C11 0.101(4) 0.058(3) 0.093(4) 0.000 0.000 0.019(3)
C12 0.069(2) 0.065(2) 0.0388(14) 0.0034(13) -0.0015(13) 0.0019(16)
C13 0.0655(19) 0.0633(19) 0.0392(14) 0.0002(13) 0.0010(13) 0.0011(15)
C14 0.072(2) 0.074(2) 0.0473(16) -0.0024(15) -0.0028(15) 0.0006(18)
C15 0.075(2) 0.086(3) 0.060(2) 0.0011(19) -0.0090(18) 0.009(2)
C16 0.094(3) 0.079(3) 0.058(2) 0.0110(18) -0.0047(19) 0.019(2)
C17 0.083(2) 0.061(2) 0.0486(16) 0.0054(15) -0.0021(16) 0.0033(17)
C18 0.053(2) 0.049(2) 0.046(2) 0.000 0.000 -0.0041(18)
C19 0.0610(18) 0.0500(16) 0.0452(15) -0.0028(12) -0.0014(13) -0.0007(14)
C20 0.067(2) 0.069(2) 0.0563(19) -0.0051(16) -0.0087(15) -0.0117(17)
C21 0.065(3) 0.071(3) 0.072(3) 0.000 0.000 -0.013(3)
C22 0.107(3) 0.058(2) 0.060(2) 0.0168(16) -0.0034(19) 0.002(2)
C23 0.0667(19) 0.0586(18) 0.0400(14) -0.0054(13) 0.0002(13) 0.0007(15)
C24 0.161(7) 0.111(6) 0.113(7) -0.025(9) -0.005(11) 0.073(5)
C25 0.185(9) 0.114(6) 0.155(18) -0.029(9) -0.004(11) 0.079(6)
C26 0.186(16) 0.164(14) 0.138(10) -0.022(10) -0.032(11) 0.089(11)
C27 0.141(11) 0.177(15) 0.135(12) -0.008(9) -0.007(9) 0.066(10)
C28 0.084(6) 0.107(6) 0.103(6) 0.016(4) -0.028(5) 0.011(4)
C29 0.112(6) 0.151(9) 0.114(6) 0.041(6) -0.056(5) -0.025(6)
C30 0.084(5) 0.146(8) 0.170(10) 0.004(7) -0.015(6) 0.017(6)
C31 0.099(6) 0.124(6) 0.152(9) 0.020(5) -0.059(6) -0.010(5)
C28' 0.086(9) 0.132(10) 0.103(9) -0.035(7) -0.040(7) 0.032(7)
C29' 0.095(10) 0.185(14) 0.151(13) -0.027(10) -0.037(9) 0.009(9)
C30' 0.112(11) 0.159(15) 0.104(9) -0.043(9) -0.060(7) 0.047(10)
C31' 0.122(13) 0.146(10) 0.145(14) -0.038(9) -0.063(11) 0.051(9)
C32 0.095(4) 0.111(5) 0.089(4) 0.000 0.000 -0.049(4)
C33 0.096(7) 0.188(12) 0.181(11) 0.049(8) -0.022(7) -0.061(7)
C34 0.152(9) 0.120(7) 0.196(13) -0.040(7) 0.043(8) -0.079(6)
C35 0.086(7) 0.138(10) 0.119(7) 0.004(6) 0.015(5) -0.055(6)
O15 0.146(7) 0.116(5) 0.096(5) -0.044(4) 0.011(5) -0.041(5)
C36 0.163(7) 0.155(8) 0.104(6) -0.065(7) 0.022(6) -0.027(6)
C37 0.201(8) 0.085(6) 0.100(6) -0.022(5) -0.018(6) -0.016(6)
C38 0.196(8) 0.099(7) 0.118(7) -0.009(6) -0.025(6) -0.040(6)
C39 0.149(7) 0.142(8) 0.218(11) -0.080(8) 0.028(7) -0.054(6)
O15' 0.162(9) 0.088(5) 0.100(7) -0.009(5) -0.030(7) 0.009(6)
C36' 0.169(11) 0.081(7) 0.180(16) 0.002(7) -0.050(11) 0.020(6)
C37' 0.190(11) 0.077(7) 0.141(12) 0.001(6) -0.035(9) 0.006(6)
C38' 0.180(9) 0.113(9) 0.167(12) 0.007(9) -0.054(8) -0.009(7)
C39' 0.180(10) 0.085(7) 0.122(10) -0.009(6) -0.054(9) 0.009(6)
O17 0.20(2) 0.22(2) 0.187(15) 0.015(14) 0.056(15) 0.032(14)
C44 0.23(2) 0.21(2) 0.183(16) 0.008(14) 0.059(14) 0.014(16)
C45 0.30(2) 0.33(3) 0.200(16) -0.024(16) 0.075(15) -0.072(19)
C46 0.27(4) 0.27(3) 0.195(17) 0.005(16) 0.056(18) 0.00(2)
C47 0.17(3) 0.27(3) 0.186(16) 0.003(15) 0.074(14) 0.032(17)
O17' 0.28(2) 0.20(4) 0.23(3) 0.02(3) 0.08(2) 0.00(3)
C44' 0.23(2) 0.20(2) 0.188(17) 0.027(16) 0.043(16) 0.014(15)
C45' 0.29(2) 0.32(3) 0.20(2) -0.036(19) 0.079(16) -0.072(18)
C46' 0.38(4) 0.25(2) 0.18(3) 0.020(18) 0.14(3) -0.09(2)
C47' 0.28(3) 0.15(2) 0.17(2) 0.070(15) 0.08(2) 0.00(2)

_geom_special_details            
;
 All esds (except the esd in the dihedral angle between two l.s. planes)
 are estimated using the full covariance matrix.  The cell esds are taken
 into account individually in the estimation of esds in distances, angles
 and torsion angles; correlations between esds in cell parameters are only
 used when they are defined by crystal symmetry.  An approximate (isotropic)
 treatment of cell esds is used for estimating esds involving l.s. planes.
;
loop_
_geom_bond_atom_site_label_1
_geom_bond_atom_site_label_2
_geom_bond_distance
_geom_bond_site_symmetry_2
_geom_bond_publ_flag
V1 O6 1.943(3) . ?
V1 O7 1.951(2) 6_556 ?
V1 O7 1.951(2) . ?
V1 O8 1.951(3) . ?
V1 O14 2.058(3) . ?
V1 N1 2.122(4) . ?
V1 O1 2.122(4) . ?
V2 O2 1.608(4) . ?
V2 O6 2.039(4) . ?
V2 O9 2.007(3) . ?
V2 O9 2.007(3) 6_556 ?
V2 O11 1.995(5) . ?
V2 O14 2.383(3) . ?
V3 O3 1.589(3) . ?
V3 O7 2.046(2) . ?
V3 O9 1.998(3) . ?
V3 O10 2.016(2) . ?
V3 O12 1.995(3) . ?
V3 O14 2.3811(6) . ?
V4 O4 2.052(4) . ?
V4 O8 2.021(3) . ?
V4 O10 1.964(2) 6_556 ?
V4 O10 1.964(2) . ?
V4 O13 1.957(4) . ?
V4 O14 2.110(3) . ?
V5 O5 1.620(5) . ?
V5 O11 1.993(5) . ?
V5 O12 2.010(3) . ?
V5 O12 2.010(3) 6_556 ?
V5 O13 2.004(4) . ?
V5 O14 2.361(3) . ?
O4 H4 0.88(5) . ?
O4 H4 0.88(5) 6_556 ?
O6 C8 1.384(6) . ?
O7 C12 1.380(4) . ?
O8 C18 1.377(5) . ?
O9 C3 1.437(4) . ?
O10 C4 1.416(4) . ?
O11 C5 1.394(7) . ?
O12 C6 1.366(6) . ?
O13 C7 1.389(7) . ?
N1 C1 1.155(12) . ?
C1 C2 1.42(2) . ?
O16 C40 1.418(14) . ?
O16 C43 1.406(14) . ?
C40 H40A 0.9900 . ?
C40 H40B 0.9900 . ?
C40 C41 1.446(15) . ?
C41 H41A 0.9900 . ?
C41 H41B 0.9900 . ?
C41 C42 1.545(19) . ?
C42 H42A 0.9900 . ?
C42 H42B 0.9900 . ?
C42 C43 1.456(15) . ?
C43 H43A 0.9900 . ?
C43 H43B 0.9900 . ?
C3 H3A 0.9800 . ?
C3 H3B 0.9800 . ?
C3 H3C 0.9800 . ?
C4 H4A 0.9800 . ?
C4 H4B 0.9800 . ?
C4 H4C 0.9800 . ?
C5 H5A 0.9800 . ?
C5 H5B 0.9800 . ?
C5 H5C 0.9800 . ?
C6 H6A 0.9800 . ?
C6 H6B 0.9800 . ?
C6 H6C 0.9800 . ?
C7 H7A 0.9800 . ?
C7 H7B 0.9800 . ?
C7 H7C 0.9800 . ?
C8 C9 1.387(5) 6_556 ?
C8 C9 1.388(5) . ?
C9 C10 1.404(6) . ?
C9 C22 1.516(5) . ?
C10 H10 0.9500 . ?
C10 C11 1.379(5) . ?
C11 C24 1.551(10) . ?
C12 C13 1.394(5) . ?
C12 C17 1.396(5) . ?
C13 C14 1.400(5) . ?
C13 C23 1.515(5) . ?
C14 H14 0.9500 . ?
C14 C15 1.384(5) . ?
C15 C16 1.385(6) . ?
C15 C28 1.498(11) . ?
C15 C28' 1.606(18) . ?
C16 H16 0.9500 . ?
C16 C17 1.382(6) . ?
C17 C22 1.543(5) . ?
C18 C19 1.389(3) . ?
C18 C19 1.389(3) 6_556 ?
C19 C20 1.394(5) . ?
C19 C23 1.528(4) . ?
C20 H20 0.9500 . ?
C20 C21 1.392(4) . ?
C21 C32 1.533(8) . ?
C22 H22A 0.9900 . ?
C22 H22B 0.9900 . ?
C23 H23A 0.9900 . ?
C23 H23B 0.9900 . ?
C24 C25 1.537(9) . ?
C24 C26 1.538(9) . ?
C24 C27 1.540(9) . ?
C25 H25A 0.9800 . ?
C25 H25B 0.9800 . ?
C25 H25C 0.9800 . ?
C26 H26A 0.9800 . ?
C26 H26B 0.9800 . ?
C26 H26C 0.9800 . ?
C27 H27A 0.9800 . ?
C27 H27B 0.9800 . ?
C27 H27C 0.9800 . ?
C28 C29 1.518(7) . ?
C28 C30 1.524(8) . ?
C28 C31 1.521(8) . ?
C29 H29A 0.9800 . ?
C29 H29B 0.9800 . ?
C29 H29C 0.9800 . ?
C30 H30A 0.9800 . ?
C30 H30B 0.9800 . ?
C30 H30C 0.9800 . ?
C31 H31A 0.9800 . ?
C31 H31B 0.9800 . ?
C31 H31C 0.9800 . ?
C28' C29' 1.523(9) . ?
C28' C30' 1.517(8) . ?
C28' C31' 1.520(8) . ?
C29' H29D 0.9800 . ?
C29' H29E 0.9800 . ?
C29' H29F 0.9800 . ?
C30' H30D 0.9800 . ?
C30' H30E 0.9800 . ?
C30' H30F 0.9800 . ?
C31' H31D 0.9800 . ?
C31' H31E 0.9800 . ?
C31' H31F 0.9800 . ?
C32 C33 1.525(9) . ?
C32 C34 1.528(9) . ?
C32 C35 1.535(8) . ?
C33 H33A 0.9800 . ?
C33 H33B 0.9800 . ?
C33 H33C 0.9800 . ?
C34 H34A 0.9800 . ?
C34 H34B 0.9800 . ?
C34 H34C 0.9800 . ?
C35 H35A 0.9800 . ?
C35 H35B 0.9800 . ?
C35 H35C 0.9800 . ?
O15 C36 1.414(10) . ?
O15 C39 1.405(11) . ?
C36 H36A 0.9900 . ?
C36 H36B 0.9900 . ?
C36 C37 1.437(11) . ?
C37 H37A 0.9900 . ?
C37 H37B 0.9900 . ?
C37 C38 1.514(14) . ?
C38 H38A 0.9900 . ?
C38 H38B 0.9900 . ?
C38 C39 1.424(13) . ?
C39 H39A 0.9900 . ?
C39 H39B 0.9900 . ?
O15' C36' 1.396(13) . ?
O15' C39' 1.414(13) . ?
C36' H36C 0.9900 . ?
C36' H36D 0.9900 . ?
C36' C37' 1.434(14) . ?
C37' H37C 0.9900 . ?
C37' H37D 0.9900 . ?
C37' C38' 1.558(17) . ?
C38' H38C 0.9900 . ?
C38' H38D 0.9900 . ?
C38' C39' 1.439(15) . ?
C39' H39C 0.9900 . ?
C39' H39D 0.9900 . ?
O17 C44 1.398(16) . ?
O17 C47 1.427(16) . ?
C44 H44A 0.9900 . ?
C44 H44B 0.9900 . ?
C44 C45 1.443(17) . ?
C45 H45A 0.9900 . ?
C45 H45B 0.9900 . ?
C45 C46 1.56(2) . ?
C46 H46A 0.9900 . ?
C46 H46B 0.9900 . ?
C46 C47 1.451(17) . ?
C47 H47A 0.9900 . ?
C47 H47B 0.9900 . ?
O17' C44' 1.404(16) . ?
O17' C47' 1.410(16) . ?
C44' H44C 0.9900 . ?
C44' H44D 0.9900 . ?
C44' C45' 1.443(17) . ?
C45' H45C 0.9900 . ?
C45' H45D 0.9900 . ?
C45' C46' 1.56(2) . ?
C46' H46C 0.9900 . ?
C46' H46D 0.9900 . ?
C46' C47' 1.436(17) . ?
C47' H47C 0.9900 . ?
C47' H47D 0.9900 . ?

loop_
_geom_angle_atom_site_label_1
_geom_angle_atom_site_label_2
_geom_angle_atom_site_label_3
_geom_angle
_geom_angle_site_symmetry_1
_geom_angle_site_symmetry_3
_geom_angle_publ_flag
O6 V1 O7 89.99(7) . . ?
O6 V1 O7 89.99(7) . 6_556 ?
O6 V1 O8 174.52(15) . . ?
O6 V1 O14 87.18(14) . . ?
O6 V1 N1 93.09(14) . . ?
O6 V1 O1 93.09(14) . . ?
O7 V1 O7 174.11(15) . 6_556 ?
O7 V1 O8 89.73(7) 6_556 . ?
O7 V1 O8 89.73(7) . . ?
O7 V1 O14 87.06(7) . . ?
O7 V1 O14 87.06(7) 6_556 . ?
O7 V1 N1 92.94(7) . . ?
O7 V1 N1 92.94(7) 6_556 . ?
O7 V1 O1 92.94(7) 6_556 . ?
O7 V1 O1 92.94(7) . . ?
O8 V1 O14 87.34(13) . . ?
O8 V1 N1 92.39(13) . . ?
O8 V1 O1 92.39(13) . . ?
O14 V1 N1 179.73(13) . . ?
O14 V1 O1 179.73(13) . . ?
O2 V2 O6 99.9(2) . . ?
O2 V2 O9 101.44(8) . . ?
O2 V2 O9 101.44(8) . 6_556 ?
O2 V2 O11 103.5(2) . . ?
O2 V2 O14 176.7(2) . . ?
O6 V2 O14 76.80(12) . . ?
O9 V2 O6 87.23(8) 6_556 . ?
O9 V2 O6 87.23(8) . . ?
O9 V2 O9 157.07(16) 6_556 . ?
O9 V2 O14 78.53(8) 6_556 . ?
O9 V2 O14 78.54(8) . . ?
O11 V2 O6 156.59(17) . . ?
O11 V2 O9 88.15(9) . 6_556 ?
O11 V2 O9 88.15(9) . . ?
O11 V2 O14 79.79(15) . . ?
O3 V3 O7 101.11(13) . . ?
O3 V3 O9 102.64(13) . . ?
O3 V3 O10 101.43(12) . . ?
O3 V3 O12 102.75(14) . . ?
O3 V3 O14 177.48(14) . . ?
O7 V3 O14 76.79(10) . . ?
O9 V3 O7 87.76(10) . . ?
O9 V3 O10 155.92(11) . . ?
O9 V3 O14 78.76(11) . . ?
O10 V3 O7 86.59(9) . . ?
O10 V3 O14 77.15(10) . . ?
O12 V3 O7 156.12(11) . . ?
O12 V3 O9 87.98(12) . . ?
O12 V3 O10 87.79(11) . . ?
O12 V3 O14 79.34(12) . . ?
O4 V4 O14 178.37(15) . . ?
O8 V4 O4 94.20(14) . . ?
O8 V4 O14 84.17(12) . . ?
O10 V4 O4 94.91(7) 6_556 . ?
O10 V4 O4 94.90(7) . . ?
O10 V4 O8 89.52(7) 6_556 . ?
O10 V4 O8 89.52(7) . . ?
O10 V4 O10 170.19(15) . 6_556 ?
O10 V4 O14 85.09(7) 6_556 . ?
O10 V4 O14 85.09(7) . . ?
O13 V4 O4 95.83(16) . . ?
O13 V4 O8 169.97(15) . . ?
O13 V4 O10 89.62(7) . 6_556 ?
O13 V4 O10 89.62(7) . . ?
O13 V4 O14 85.80(15) . . ?
O5 V5 O11 101.0(2) . . ?
O5 V5 O12 100.47(9) . 6_556 ?
O5 V5 O12 100.47(9) . . ?
O5 V5 O13 100.3(2) . . ?
O5 V5 O14 178.7(2) . . ?
O11 V5 O12 88.26(9) . . ?
O11 V5 O12 88.25(9) . 6_556 ?
O11 V5 O13 158.69(18) . . ?
O11 V5 O14 80.36(15) . . ?
O12 V5 O12 159.06(17) 6_556 . ?
O12 V5 O14 79.53(8) 6_556 . ?
O12 V5 O14 79.53(8) . . ?
O13 V5 O12 87.90(9) . 6_556 ?
O13 V5 O12 87.89(9) . . ?
O13 V5 O14 78.33(13) . . ?
V4 O4 H4 114(4) . . ?
V4 O4 H4 114(4) . 6_556 ?
H4 O4 H4 123(7) . 6_556 ?
V1 O6 V2 105.34(17) . . ?
C8 O6 V1 120.3(3) . . ?
C8 O6 V2 134.3(3) . . ?
V1 O7 V3 105.14(11) . . ?
C12 O7 V1 118.5(2) . . ?
C12 O7 V3 136.32(19) . . ?
V1 O8 V4 97.21(12) . . ?
C18 O8 V1 122.2(3) . . ?
C18 O8 V4 140.6(3) . . ?
V3 O9 V2 113.40(13) . . ?
C3 O9 V2 118.4(3) . . ?
C3 O9 V3 117.2(3) . . ?
V4 O10 V3 107.04(11) . . ?
C4 O10 V3 119.1(2) . . ?
C4 O10 V4 125.9(2) . . ?
V5 O11 V2 111.69(19) . . ?
C5 O11 V2 125.7(5) . . ?
C5 O11 V5 122.6(5) . . ?
V3 O12 V5 112.14(13) . . ?
C6 O12 V3 124.9(4) . . ?
C6 O12 V5 122.7(4) . . ?
V4 O13 V5 106.00(18) . . ?
C7 O13 V4 129.8(4) . . ?
C7 O13 V5 124.2(4) . . ?
V1 O14 V2 90.68(13) . . ?
V1 O14 V3 91.01(8) . 6_556 ?
V1 O14 V3 91.00(8) . . ?
V1 O14 V4 91.29(12) . . ?
V1 O14 V5 178.84(17) . . ?
V3 O14 V2 89.27(8) . . ?
V3 O14 V2 89.28(8) 6_556 . ?
V3 O14 V3 177.54(16) . 6_556 ?
V4 O14 V2 178.03(17) . . ?
V4 O14 V3 90.69(8) . . ?
V4 O14 V3 90.69(8) . 6_556 ?
V4 O14 V5 89.88(13) . . ?
V5 O14 V2 88.16(11) . . ?
V5 O14 V3 88.98(8) . . ?
V5 O14 V3 88.98(8) . 6_556 ?
C1 N1 V1 178.9(6) . . ?
N1 C1 C2 177.9(13) . . ?
C43 O16 C40 106.7(15) . . ?
O16 C40 H40A 110.6 . . ?
O16 C40 H40B 110.6 . . ?
O16 C40 C41 105.6(14) . . ?
H40A C40 H40B 108.7 . . ?
C41 C40 H40A 110.6 . . ?
C41 C40 H40B 110.6 . . ?
C40 C41 H41A 110.8 . . ?
C40 C41 H41B 110.8 . . ?
C40 C41 C42 104.7(12) . . ?
H41A C41 H41B 108.9 . . ?
C42 C41 H41A 110.8 . . ?
C42 C41 H41B 110.8 . . ?
C41 C42 H42A 111.0 . . ?
C41 C42 H42B 111.0 . . ?
H42A C42 H42B 109.0 . . ?
C43 C42 C41 104.0(12) . . ?
C43 C42 H42A 111.0 . . ?
C43 C42 H42B 111.0 . . ?
O16 C43 C42 105.1(14) . . ?
O16 C43 H43A 110.7 . . ?
O16 C43 H43B 110.7 . . ?
C42 C43 H43A 110.7 . . ?
C42 C43 H43B 110.7 . . ?
H43A C43 H43B 108.8 . . ?
O9 C3 H3A 109.5 . . ?
O9 C3 H3B 109.5 . . ?
O9 C3 H3C 109.5 . . ?
H3A C3 H3B 109.5 . . ?
H3A C3 H3C 109.5 . . ?
H3B C3 H3C 109.5 . . ?
O10 C4 H4A 109.5 . . ?
O10 C4 H4B 109.5 . . ?
O10 C4 H4C 109.5 . . ?
H4A C4 H4B 109.5 . . ?
H4A C4 H4C 109.5 . . ?
H4B C4 H4C 109.5 . . ?
O11 C5 H5A 109.5 . . ?
O11 C5 H5B 109.5 . . ?
O11 C5 H5C 109.5 . . ?
H5A C5 H5B 109.5 . . ?
H5A C5 H5C 109.5 . . ?
H5B C5 H5C 109.5 . . ?
O12 C6 H6A 109.5 . . ?
O12 C6 H6B 109.5 . . ?
O12 C6 H6C 109.5 . . ?
H6A C6 H6B 109.5 . . ?
H6A C6 H6C 109.5 . . ?
H6B C6 H6C 109.5 . . ?
O13 C7 H7A 109.5 . . ?
O13 C7 H7B 109.5 . . ?
O13 C7 H7C 109.5 . . ?
H7A C7 H7B 109.5 . . ?
H7A C7 H7C 109.5 . . ?
H7B C7 H7C 109.5 . . ?
O6 C8 C9 118.8(3) . . ?
O6 C8 C9 118.8(3) . 6_556 ?
C9 C8 C9 122.1(5) 6_556 . ?
C8 C9 C10 117.5(4) . . ?
C8 C9 C22 122.0(4) . . ?
C10 C9 C22 120.5(4) . . ?
C9 C10 H10 118.7 . . ?
C11 C10 C9 122.5(4) . . ?
C11 C10 H10 118.7 . . ?
C10 C11 C10 117.7(6) 6_556 . ?
C10 C11 C24 123.3(8) 6_556 . ?
C10 C11 C24 118.9(8) . . ?
O7 C12 C13 119.2(3) . . ?
O7 C12 C17 119.0(3) . . ?
C13 C12 C17 121.5(3) . . ?
C12 C13 C14 117.7(3) . . ?
C12 C13 C23 121.8(3) . . ?
C14 C13 C23 120.5(3) . . ?
C13 C14 H14 118.8 . . ?
C15 C14 C13 122.4(4) . . ?
C15 C14 H14 118.8 . . ?
C14 C15 C16 117.6(4) . . ?
C14 C15 C28 122.7(5) . . ?
C14 C15 C28' 119.6(6) . . ?
C16 C15 C28 119.7(5) . . ?
C16 C15 C28' 122.8(6) . . ?
C15 C16 H16 118.6 . . ?
C17 C16 C15 122.8(4) . . ?
C17 C16 H16 118.6 . . ?
C12 C17 C22 121.1(3) . . ?
C16 C17 C12 118.0(4) . . ?
C16 C17 C22 120.8(3) . . ?
O8 C18 C19 118.8(2) . . ?
O8 C18 C19 118.8(2) . 6_556 ?
C19 C18 C19 122.3(4) . 6_556 ?
C18 C19 C20 117.6(3) . . ?
C18 C19 C23 121.7(3) . . ?
C20 C19 C23 120.7(3) . . ?
C19 C20 H20 118.9 . . ?
C21 C20 C19 122.3(3) . . ?
C21 C20 H20 118.9 . . ?
C20 C21 C20 117.6(5) 6_556 . ?
C20 C21 C32 121.2(2) . . ?
C20 C21 C32 121.2(2) 6_556 . ?
C9 C22 C17 111.9(3) . . ?
C9 C22 H22A 109.2 . . ?
C9 C22 H22B 109.2 . . ?
C17 C22 H22A 109.2 . . ?
C17 C22 H22B 109.2 . . ?
H22A C22 H22B 107.9 . . ?
C13 C23 C19 113.7(3) . . ?
C13 C23 H23A 108.8 . . ?
C13 C23 H23B 108.8 . . ?
C19 C23 H23A 108.8 . . ?
C19 C23 H23B 108.8 . . ?
H23A C23 H23B 107.7 . . ?
C25 C24 C11 105.5(7) . . ?
C25 C24 C26 109.3(8) . . ?
C25 C24 C27 109.2(8) . . ?
C26 C24 C11 113.7(16) . . ?
C26 C24 C27 109.6(8) . . ?
C27 C24 C11 109.3(15) . . ?
C24 C25 H25A 109.5 . . ?
C24 C25 H25B 109.5 . . ?
C24 C25 H25C 109.5 . . ?
H25A C25 H25B 109.5 . . ?
H25A C25 H25C 109.5 . . ?
H25B C25 H25C 109.5 . . ?
C24 C26 H26A 109.5 . . ?
C24 C26 H26B 109.5 . . ?
C24 C26 H26C 109.5 . . ?
H26A C26 H26B 109.5 . . ?
H26A C26 H26C 109.5 . . ?
H26B C26 H26C 109.5 . . ?
C24 C27 H27A 109.5 . . ?
C24 C27 H27B 109.5 . . ?
C24 C27 H27C 109.5 . . ?
H27A C27 H27B 109.5 . . ?
H27A C27 H27C 109.5 . . ?
H27B C27 H27C 109.5 . . ?
C15 C28 C29 108.3(7) . . ?
C15 C28 C30 109.8(7) . . ?
C15 C28 C31 112.6(6) . . ?
C29 C28 C30 109.8(7) . . ?
C29 C28 C31 107.9(7) . . ?
C31 C28 C30 108.4(7) . . ?
C28 C29 H29A 109.5 . . ?
C28 C29 H29B 109.5 . . ?
C28 C29 H29C 109.5 . . ?
H29A C29 H29B 109.5 . . ?
H29A C29 H29C 109.5 . . ?
H29B C29 H29C 109.5 . . ?
C28 C30 H30A 109.5 . . ?
C28 C30 H30B 109.5 . . ?
C28 C30 H30C 109.5 . . ?
H30A C30 H30B 109.5 . . ?
H30A C30 H30C 109.5 . . ?
H30B C30 H30C 109.5 . . ?
C28 C31 H31A 109.5 . . ?
C28 C31 H31B 109.5 . . ?
C28 C31 H31C 109.5 . . ?
H31A C31 H31B 109.5 . . ?
H31A C31 H31C 109.5 . . ?
H31B C31 H31C 109.5 . . ?
C29' C28' C15 110.1(11) . . ?
C30' C28' C15 107.7(10) . . ?
C30' C28' C29' 108.7(10) . . ?
C30' C28' C31' 109.0(9) . . ?
C31' C28' C15 112.0(11) . . ?
C31' C28' C29' 109.3(10) . . ?
C28' C29' H29D 109.5 . . ?
C28' C29' H29E 109.5 . . ?
C28' C29' H29F 109.5 . . ?
H29D C29' H29E 109.5 . . ?
H29D C29' H29F 109.5 . . ?
H29E C29' H29F 109.5 . . ?
C28' C30' H30D 109.5 . . ?
C28' C30' H30E 109.5 . . ?
C28' C30' H30F 109.5 . . ?
H30D C30' H30E 109.5 . . ?
H30D C30' H30F 109.5 . . ?
H30E C30' H30F 109.5 . . ?
C28' C31' H31D 109.5 . . ?
C28' C31' H31E 109.5 . . ?
C28' C31' H31F 109.5 . . ?
H31D C31' H31E 109.5 . . ?
H31D C31' H31F 109.5 . . ?
H31E C31' H31F 109.5 . . ?
C21 C32 C35 111.9(4) . . ?
C33 C32 C21 108.9(6) . . ?
C33 C32 C34 110.6(7) . . ?
C33 C32 C35 108.9(7) . . ?
C34 C32 C21 108.9(6) . . ?
C34 C32 C35 107.6(7) . . ?
C32 C33 H33A 109.5 . . ?
C32 C33 H33B 109.5 . . ?
C32 C33 H33C 109.5 . . ?
H33A C33 H33B 109.5 . . ?
H33A C33 H33C 109.5 . . ?
H33B C33 H33C 109.5 . . ?
C32 C34 H34A 109.5 . . ?
C32 C34 H34B 109.5 . . ?
C32 C34 H34C 109.5 . . ?
H34A C34 H34B 109.5 . . ?
H34A C34 H34C 109.5 . . ?
H34B C34 H34C 109.5 . . ?
C32 C35 H35A 109.5 . . ?
C32 C35 H35B 109.5 . . ?
C32 C35 H35C 109.5 . . ?
H35A C35 H35B 109.5 . . ?
H35A C35 H35C 109.5 . . ?
H35B C35 H35C 109.5 . . ?
C39 O15 C36 110.1(8) . . ?
O15 C36 H36A 110.3 . . ?
O15 C36 H36B 110.3 . . ?
O15 C36 C37 107.1(8) . . ?
H36A C36 H36B 108.6 . . ?
C37 C36 H36A 110.3 . . ?
C37 C36 H36B 110.3 . . ?
C36 C37 H37A 110.1 . . ?
C36 C37 H37B 110.1 . . ?
C36 C37 C38 108.0(8) . . ?
H37A C37 H37B 108.4 . . ?
C38 C37 H37A 110.1 . . ?
C38 C37 H37B 110.1 . . ?
C37 C38 H38A 110.9 . . ?
C37 C38 H38B 110.9 . . ?
H38A C38 H38B 108.9 . . ?
C39 C38 C37 104.3(8) . . ?
C39 C38 H38A 110.9 . . ?
C39 C38 H38B 110.9 . . ?
O15 C39 C38 110.4(9) . . ?
O15 C39 H39A 109.6 . . ?
O15 C39 H39B 109.6 . . ?
C38 C39 H39A 109.6 . . ?
C38 C39 H39B 109.6 . . ?
H39A C39 H39B 108.1 . . ?
C36' O15' C39' 108.6(11) . . ?
O15' C36' H36C 110.3 . . ?
O15' C36' H36D 110.3 . . ?
O15' C36' C37' 107.3(11) . . ?
H36C C36' H36D 108.5 . . ?
C37' C36' H36C 110.3 . . ?
C37' C36' H36D 110.3 . . ?
C36' C37' H37C 111.0 . . ?
C36' C37' H37D 111.0 . . ?
C36' C37' C38' 103.7(11) . . ?
H37C C37' H37D 109.0 . . ?
C38' C37' H37C 111.0 . . ?
C38' C37' H37D 111.0 . . ?
C37' C38' H38C 112.0 . . ?
C37' C38' H38D 112.0 . . ?
H38C C38' H38D 109.7 . . ?
C39' C38' C37' 98.7(12) . . ?
C39' C38' H38C 112.0 . . ?
C39' C38' H38D 112.0 . . ?
O15' C39' C38' 105.7(13) . . ?
O15' C39' H39C 110.6 . . ?
O15' C39' H39D 110.6 . . ?
C38' C39' H39C 110.6 . . ?
C38' C39' H39D 110.6 . . ?
H39C C39' H39D 108.7 . . ?
C44 O17 C47 107.1(17) . . ?
O17 C44 H44A 110.3 . . ?
O17 C44 H44B 110.3 . . ?
O17 C44 C45 107.0(16) . . ?
H44A C44 H44B 108.6 . . ?
C45 C44 H44A 110.3 . . ?
C45 C44 H44B 110.3 . . ?
C44 C45 H45A 111.5 . . ?
C44 C45 H45B 111.5 . . ?
C44 C45 C46 101.3(16) . . ?
H45A C45 H45B 109.3 . . ?
C46 C45 H45A 111.5 . . ?
C46 C45 H45B 111.5 . . ?
C45 C46 H46A 112.4 . . ?
C45 C46 H46B 112.4 . . ?
H46A C46 H46B 109.9 . . ?
C47 C46 C45 97.0(18) . . ?
C47 C46 H46A 112.4 . . ?
C47 C46 H46B 112.4 . . ?
O17 C47 C46 101.3(19) . . ?
O17 C47 H47A 111.5 . . ?
O17 C47 H47B 111.5 . . ?
C46 C47 H47A 111.5 . . ?
C46 C47 H47B 111.5 . . ?
H47A C47 H47B 109.3 . . ?
C44' O17' C47' 110.3(18) . . ?
O17' C44' H44C 110.5 . . ?
O17' C44' H44D 110.5 . . ?
O17' C44' C45' 106.0(19) . . ?
H44C C44' H44D 108.7 . . ?
C45' C44' H44C 110.5 . . ?
C45' C44' H44D 110.5 . . ?
C44' C45' H45C 111.4 . . ?
C44' C45' H45D 111.4 . . ?
C44' C45' C46' 101.7(19) . . ?
H45C C45' H45D 109.3 . . ?
C46' C45' H45C 111.4 . . ?
C46' C45' H45D 111.4 . . ?
C45' C46' H46C 111.7 . . ?
C45' C46' H46D 111.7 . . ?
H46C C46' H46D 109.5 . . ?
C47' C46' C45' 100.4(18) . . ?
C47' C46' H46C 111.7 . . ?
C47' C46' H46D 111.7 . . ?
O17' C47' C46' 105.7(19) . . ?
O17' C47' H47C 110.6 . . ?
O17' C47' H47D 110.6 . . ?
C46' C47' H47C 110.6 . . ?
C46' C47' H47D 110.6 . . ?
H47C C47' H47D 108.7 . . ?

loop_
_geom_hbond_atom_site_label_D
_geom_hbond_atom_site_label_H
_geom_hbond_atom_site_label_A
_geom_hbond_distance_DH
_geom_hbond_distance_HA
_geom_hbond_distance_DA
_geom_hbond_angle_DHA
_geom_hbond_site_symmetry_A
_geom_hbond_publ_flag
O4 H4 O15 0.88(5) 1.84(5) 2.665(9) 154(5) . yes
O4 H4 O15' 0.88(5) 1.80(5) 2.601(15) 150(5) . yes

loop_
_geom_torsion_atom_site_label_1
_geom_torsion_atom_site_label_2
_geom_torsion_atom_site_label_3
_geom_torsion_atom_site_label_4
_geom_torsion
_geom_torsion_site_symmetry_1
_geom_torsion_site_symmetry_2
_geom_torsion_site_symmetry_3
_geom_torsion_site_symmetry_4
_geom_torsion_publ_flag
V1 O6 C8 C9 -86.9(4) . . . 6_556 ?
V1 O6 C8 C9 86.9(4) . . . . ?
V1 O7 C12 C13 87.0(3) . . . . ?
V1 O7 C12 C17 -87.8(3) . . . . ?
V1 O8 C18 C19 88.3(4) . . . 6_556 ?
V1 O8 C18 C19 -88.3(4) . . . . ?
V2 O6 C8 C9 93.1(4) . . . 6_556 ?
V2 O6 C8 C9 -93.1(4) . . . . ?
V3 O7 C12 C13 -93.6(3) . . . . ?
V3 O7 C12 C17 91.6(4) . . . . ?
V4 O8 C18 C19 91.7(4) . . . . ?
V4 O8 C18 C19 -91.7(4) . . . 6_556 ?
O6 C8 C9 C10 -178.2(4) . . . . ?
O6 C8 C9 C22 -0.2(7) . . . . ?
O7 C12 C13 C14 -176.5(3) . . . . ?
O7 C12 C13 C23 1.0(5) . . . . ?
O7 C12 C17 C16 177.5(3) . . . . ?
O7 C12 C17 C22 0.5(5) . . . . ?
O8 C18 C19 C20 -178.0(3) . . . . ?
O8 C18 C19 C23 3.8(6) . . . . ?
O16 C40 C41 C42 -19(3) . . . . ?
C40 O16 C43 C42 -38(3) . . . . ?
C40 C41 C42 C43 -3(3) . . . . ?
C41 C42 C43 O16 24(3) . . . . ?
C43 O16 C40 C41 36(2) . . . . ?
C8 C9 C10 C11 3.1(7) . . . . ?
C8 C9 C22 C17 -92.3(5) . . . . ?
C9 C8 C9 C10 -4.7(8) 6_556 . . . ?
C9 C8 C9 C22 173.3(3) 6_556 . . . ?
C9 C10 C11 C10 -1.6(9) . . . 6_556 ?
C9 C10 C11 C24 -178.9(5) . . . . ?
C10 C9 C22 C17 85.6(4) . . . . ?
C10 C11 C24 C25 101.4(11) . . . . ?
C10 C11 C24 C25 -75.7(12) 6_556 . . . ?
C10 C11 C24 C26 -18.3(13) . . . . ?
C10 C11 C24 C26 164.5(10) 6_556 . . . ?
C10 C11 C24 C27 -141.2(10) . . . . ?
C10 C11 C24 C27 41.7(11) 6_556 . . . ?
C12 C13 C14 C15 -0.1(5) . . . . ?
C12 C13 C23 C19 -94.5(4) . . . . ?
C12 C17 C22 C9 93.2(4) . . . . ?
C13 C12 C17 C16 2.8(5) . . . . ?
C13 C12 C17 C22 -174.2(3) . . . . ?
C13 C14 C15 C16 1.1(6) . . . . ?
C13 C14 C15 C28 -177.0(5) . . . . ?
C13 C14 C15 C28' 179.1(6) . . . . ?
C14 C13 C23 C19 82.9(4) . . . . ?
C14 C15 C16 C17 0.0(6) . . . . ?
C14 C15 C28 C29 113.4(7) . . . . ?
C14 C15 C28 C30 -126.7(7) . . . . ?
C14 C15 C28 C31 -5.9(9) . . . . ?
C14 C15 C28' C29' -51.1(11) . . . . ?
C14 C15 C28' C30' 67.2(11) . . . . ?
C14 C15 C28' C31' -173.0(9) . . . . ?
C15 C16 C17 C12 -1.8(6) . . . . ?
C15 C16 C17 C22 175.2(4) . . . . ?
C16 C15 C28 C29 -64.6(8) . . . . ?
C16 C15 C28 C30 55.3(8) . . . . ?
C16 C15 C28 C31 176.1(7) . . . . ?
C16 C15 C28' C29' 126.8(10) . . . . ?
C16 C15 C28' C30' -114.9(10) . . . . ?
C16 C15 C28' C31' 4.9(12) . . . . ?
C16 C17 C22 C9 -83.7(4) . . . . ?
C17 C12 C13 C14 -1.8(5) . . . . ?
C17 C12 C13 C23 175.7(3) . . . . ?
C18 C19 C20 C21 -1.7(6) . . . . ?
C18 C19 C23 C13 88.5(4) . . . . ?
C19 C18 C19 C20 5.5(7) 6_556 . . . ?
C19 C18 C19 C23 -172.7(3) 6_556 . . . ?
C19 C20 C21 C20 -1.8(8) . . . 6_556 ?
C19 C20 C21 C32 175.5(5) . . . . ?
C20 C19 C23 C13 -89.6(4) . . . . ?
C20 C21 C32 C33 -123.9(7) 6_556 . . . ?
C20 C21 C32 C33 58.9(8) . . . . ?
C20 C21 C32 C34 115.5(7) 6_556 . . . ?
C20 C21 C32 C34 -61.7(8) . . . . ?
C20 C21 C32 C35 -3.4(9) 6_556 . . . ?
C20 C21 C32 C35 179.4(6) . . . . ?
C22 C9 C10 C11 -174.9(5) . . . . ?
C23 C13 C14 C15 -177.7(3) . . . . ?
C23 C19 C20 C21 176.5(4) . . . . ?
C28 C15 C16 C17 178.1(5) . . . . ?
C28' C15 C16 C17 -178.0(6) . . . . ?
O15 C36 C37 C38 2.0(17) . . . . ?
C36 O15 C39 C38 -3(2) . . . . ?
C36 C37 C38 C39 -3.6(17) . . . . ?
C37 C38 C39 O15 3.9(18) . . . . ?
C39 O15 C36 C37 0.5(19) . . . . ?
O15' C36' C37' C38' 19(2) . . . . ?
C36' O15' C39' C38' -29(3) . . . . ?
C36' C37' C38' C39' -35(2) . . . . ?
C37' C38' C39' O15' 39(3) . . . . ?
C39' O15' C36' C37' 5(3) . . . . ?
O17 C44 C45 C46 21(5) . . . . ?
C44 O17 C47 C46 -40(4) . . . . ?
C44 C45 C46 C47 -43(4) . . . . ?
C45 C46 C47 O17 49(4) . . . . ?
C47 O17 C44 C45 10(5) . . . . ?
O17' C44' C45' C46' 29(7) . . . . ?
C44' O17' C47' C46' -19(8) . . . . ?
C44' C45' C46' C47' -39(5) . . . . ?
C45' C46' C47' O17' 35(6) . . . . ?
C47' O17' C44' C45' -8(9) . . . . ?

_shelx_res_file                  
;
TITL matsec01_a.res in Pbcm
    matsec01.res
    created by SHELXL-2019/2 at 15:32:02 on 22-Jun-2022
REM Old TITL MATSEC01_auto in Pbcm
REM SHELXT solution in Pbcm: R1 0.203, Rweak 0.023, Alpha 0.053
REM <I/s> 0.900 for 497 systematic absences, Orientation as input
REM Formula found by SHELXT: C49 N11 O19 V6
CELL 1.54184 14.4807 27.8595 18.7836 90 90 90
ZERR 4 0.0002 0.0005 0.0002 0 0 0
LATT 1
SYMM -X,-Y,0.5+Z
SYMM -X,0.5+Y,0.5-Z
SYMM +X,0.5-Y,-Z
SFAC C H N O V
UNIT 267.82 433.36 2.09 87.82 24
SIMU 0.02 0.04 1.2
SADI 0.01 C24 C25 C24 C26 C24 C27
SADI C25 C26 C26 C27 C27 C25
ISOR 0.02 0.04 C26 C27
RIGU C24 C25 C26 C27
SADI 0.01 C28 C29 C28 C30 C28 C31 C28' C29' C28' C30' C28' C31'
SADI C29 C30 C30 C31 C31 C29 C29' C30' C30' C31' C31' C29'
RIGU C28 C29 C30 C31
RIGU C28' C29' C30' C31'
SADI 0.01 C32 C33 C32 C34 C32 C35
SADI C33 C34 C34 C35 C35 C33
RIGU C32 > C35
EADP N1 O1
RIGU O15 > C39
RIGU O16 > C43
RIGU O15' > C39'
RIGU O17 > C47
RIGU O17' > C47'
EXYZ N1 O1

L.S. 12
PLAN  18
SIZE 0.248 0.182 0.14
TEMP -100
CONF
HTAB O4 O15
HTAB O4 O15'
FREE V1 V4
LIST 4
MORE -1
BOND $H
fmap 2
acta
OMIT 2 1 3
OMIT 5 5 3
REM <olex2.extras>
REM <HklSrc "%.\\platon_sq.hkl">
REM </olex2.extras>

WGHT    0.104000    5.144600
FVAR       0.16339   0.63540   0.60135   0.52295   0.56510
V1    5    0.541104    0.407035    0.250000    10.50000    0.06327    0.05002 =
         0.04074    0.00000    0.00000   -0.00491
V2    5    0.395328    0.322283    0.250000    10.50000    0.08679    0.06451 =
         0.07830    0.00000    0.00000   -0.02052
V3    5    0.396093    0.406754    0.376735    11.00000    0.07256    0.07129 =
         0.05314    0.00829    0.00970   -0.00901
V4    5    0.397244    0.483535    0.250000    10.50000    0.05607    0.06433 =
         0.04347    0.00000    0.00000   -0.00167
V5    5    0.235935    0.406969    0.250000    10.50000    0.06749    0.09344 =
         0.08436    0.00000    0.00000   -0.01938
O2    4    0.399294    0.264603    0.250000    10.50000    0.12761    0.06414 =
         0.10749    0.00000    0.00000   -0.02823
O3    4    0.398173    0.407449    0.461322    11.00000    0.10097    0.08983 =
         0.05997    0.01175    0.01872   -0.00494
O4    4    0.399582    0.557187    0.250000    10.50000    0.07701    0.06404 =
         0.05475    0.00000    0.00000    0.00430
H4    2    0.415221    0.569796    0.291359    11.00000    0.11203
O5    4    0.124083    0.407757    0.250000    10.50000    0.06783    0.14252 =
         0.12714    0.00000    0.00000   -0.02481
O6    4    0.533108    0.337405    0.250000    10.50000    0.07572    0.05037 =
         0.05955    0.00000    0.00000   -0.00452
O7    4    0.534190    0.407235    0.353723    11.00000    0.06357    0.06027 =
         0.04278    0.00506    0.00158   -0.00575
O8    4    0.536255    0.477028    0.250000    10.50000    0.05350    0.04867 =
         0.03996    0.00000    0.00000   -0.00375
O9    4    0.396351    0.336595    0.354726    11.00000    0.08839    0.06999 =
         0.07474    0.01489    0.01182   -0.01723
O10   4    0.397335    0.477506    0.354171    11.00000    0.06703    0.06403 =
         0.04524    0.00067    0.00801   -0.00133
O11   4    0.260319    0.336546    0.250000    10.50000    0.07993    0.08345 =
         0.11841    0.00000    0.00000   -0.02962
O12   4    0.261159    0.407099    0.355251    11.00000    0.06589    0.10956 =
         0.07590    0.01045    0.01463   -0.01532
O13   4    0.262596    0.477550    0.250000    10.50000    0.05792    0.08371 =
         0.07459    0.00000    0.00000   -0.00361
O14   4    0.398997    0.407804    0.250000    10.50000    0.06093    0.06294 =
         0.05347    0.00000    0.00000   -0.01176
PART 1
N1    3    0.687648    0.406601    0.250000    40.50000    0.06509    0.05879 =
         0.05016    0.00000    0.00000    0.00453
C1    1    0.767372    0.407139    0.250000    40.50000    0.07855    0.07447 =
         0.04762    0.00000    0.00000    0.00549
C2    1    0.864995    0.409658    0.250000    40.50000    0.08229    0.19057 =
         0.07221    0.00000    0.00000    0.01769
PART -1
AFIX   3
H2A   2    0.888015    0.397278    0.205730    40.50000   -1.50000
H2B   2    0.884705    0.442308    0.255660    40.50000   -1.50000
H2C   2    0.888505    0.390668    0.288610    40.50000   -1.50000
AFIX   0
PART 2
O1    4    0.687648    0.406601    0.250000   -40.50000    0.06509    0.05879 =
         0.05016    0.00000    0.00000    0.00453
PART -2
AFIX   3
H1A   2    0.710975    0.404058    0.299000   -40.50000   -1.50000
H1B   2    0.711225    0.437038    0.229260   -40.50000   -1.50000
AFIX   0

SAME 0.02 0.04 O15 > C39
SAME 0.02 0.04 O16 C43 < C40
O16   4    0.855653    0.411002    0.197005   -40.50000    0.07670    0.11128 =
         0.08775    0.00593    0.00423    0.01328
C40   1    0.898653    0.369741    0.226189   -40.50000    0.09165    0.11531 =
         0.09477    0.00919   -0.00043    0.01047
AFIX  23
H40A  2    0.954260    0.361031    0.198382   -40.50000   -1.20000
H40B  2    0.855565    0.342152    0.226094   -40.50000   -1.20000
AFIX   0
C41   1    0.923544    0.382655    0.298226   -40.50000    0.06953    0.13067 =
         0.09082    0.00936    0.00948    0.00595
AFIX  23
H41A  2    0.985739    0.370357    0.310318   -40.50000   -1.20000
H41B  2    0.878369    0.369553    0.332684   -40.50000   -1.20000
AFIX   0
C42   1    0.922236    0.438099    0.298880   -40.50000    0.07477    0.13018 =
         0.08927    0.00580    0.00637    0.00195
AFIX  23
H42A  2    0.873954    0.450324    0.331493   -40.50000   -1.20000
H42B  2    0.982841    0.451113    0.313793   -40.50000   -1.20000
AFIX   0
C43   1    0.901802    0.451034    0.225434   -40.50000    0.11253    0.11652 =
         0.09326    0.00495   -0.00877    0.00344
AFIX  23
H43A  2    0.862011    0.479901    0.223505   -40.50000   -1.20000
H43B  2    0.959403    0.457561    0.198746   -40.50000   -1.20000
AFIX   0

PART 0
C3    1    0.344571    0.305822    0.401383    11.00000    0.11609    0.07456 =
         0.09058    0.01829    0.01893   -0.02745
AFIX  33
H3A   2    0.350015    0.272510    0.385159    11.00000   -1.50000
H3B   2    0.368914    0.308538    0.449898    11.00000   -1.50000
H3C   2    0.279473    0.315434    0.400910    11.00000   -1.50000
AFIX   0
C4    1    0.356085    0.510007    0.402657    11.00000    0.09775    0.08318 =
         0.05350   -0.01001    0.02153    0.00567
AFIX  33
H4A   2    0.366069    0.498683    0.451449    11.00000   -1.50000
H4B   2    0.383994    0.541818    0.396907    11.00000   -1.50000
H4C   2    0.289651    0.512008    0.393161    11.00000   -1.50000
AFIX   0
C5    1    0.189683    0.302533    0.250000    10.50000    0.09932    0.09944 =
         0.16633    0.00000    0.00000   -0.04254
PART -1
AFIX 137
H5A   2    0.163835    0.299781    0.298045    10.50000   -1.50000
H5B   2    0.214462    0.271376    0.235112    10.50000   -1.50000
H5C   2    0.141104    0.312535    0.216843    10.50000   -1.50000
AFIX   0
PART 0
C6    1    0.192796    0.411363    0.404987    11.00000    0.07932    0.19757 =
         0.10724   -0.00911    0.03218   -0.00465
AFIX 137
H6A   2    0.218942    0.406828    0.452637    11.00000   -1.50000
H6B   2    0.145386    0.386954    0.396296    11.00000   -1.50000
H6C   2    0.165026    0.443365    0.401702    11.00000   -1.50000
AFIX   0
C7    1    0.195152    0.512992    0.250000    10.50000    0.05960    0.10241 =
         0.14533    0.00000    0.00000    0.01012
PART -1
AFIX 137
H7A   2    0.171529    0.517339    0.201535    10.50000   -1.50000
H7B   2    0.221874    0.543223    0.266946    10.50000   -1.50000
H7C   2    0.144460    0.503423    0.281518    10.50000   -1.50000
AFIX   0
PART 0
C8    1    0.612603    0.309798    0.250000    10.50000    0.08697    0.04066 =
         0.07233    0.00000    0.00000    0.00184
C9    1    0.653521    0.298454    0.314644    11.00000    0.09905    0.05026 =
         0.06832    0.00676    0.00085   -0.00136
C10   1    0.735565    0.271599    0.312824    11.00000    0.10943    0.05984 =
         0.08345    0.00739   -0.00754    0.01833
AFIX  43
H10   2    0.762993    0.262116    0.356562    11.00000   -1.20000
AFIX   0
C11   1    0.777835    0.258469    0.250000    10.50000    0.10089    0.05847 =
         0.09260    0.00000    0.00000    0.01891
C12   1    0.615479    0.407275    0.392098    11.00000    0.06938    0.06501 =
         0.03878    0.00337   -0.00146    0.00195
C13   1    0.657906    0.450909    0.407994    11.00000    0.06552    0.06327 =
         0.03916    0.00018    0.00095    0.00107
C14   1    0.742854    0.449474    0.443510    11.00000    0.07221    0.07401 =
         0.04728   -0.00244   -0.00280    0.00064
AFIX  43
H14   2    0.772823    0.478860    0.454669    11.00000   -1.20000
AFIX   0
C15   1    0.784756    0.406790    0.462952    11.00000    0.07541    0.08567 =
         0.06010    0.00109   -0.00902    0.00867
C16   1    0.740267    0.364467    0.444957    11.00000    0.09446    0.07894 =
         0.05790    0.01099   -0.00473    0.01895
AFIX  43
H16   2    0.768151    0.334859    0.457895    11.00000   -1.20000
AFIX   0
C17   1    0.657032    0.363504    0.408978    11.00000    0.08348    0.06085 =
         0.04865    0.00540   -0.00213    0.00328
C18   1    0.614833    0.504839    0.250000    10.50000    0.05344    0.04868 =
         0.04559    0.00000    0.00000   -0.00414
C19   1    0.654401    0.517313    0.314792    11.00000    0.06099    0.04997 =
         0.04517   -0.00281   -0.00142   -0.00066
C20   1    0.732209    0.546790    0.313381    11.00000    0.06717    0.06897 =
         0.05629   -0.00514   -0.00867   -0.01173
AFIX  43
H20   2    0.759238    0.556417    0.357197    11.00000   -1.20000
AFIX   0
C21   1    0.771646    0.562595    0.250000    10.50000    0.06452    0.07056 =
         0.07154    0.00000    0.00000   -0.01317
C22   1    0.614027    0.315474    0.384993    11.00000    0.10734    0.05844 =
         0.05957    0.01684   -0.00335    0.00224
AFIX  23
H22A  2    0.625569    0.290812    0.421881    11.00000   -1.20000
H22B  2    0.546366    0.319427    0.380226    11.00000   -1.20000
AFIX   0
C23   1    0.616433    0.498445    0.385319    11.00000    0.06669    0.05858 =
         0.03996   -0.00536    0.00016    0.00071
AFIX  23
H23A  2    0.628401    0.522542    0.422940    11.00000   -1.20000
H23B  2    0.548683    0.494662    0.381025    11.00000   -1.20000
AFIX   0
PART -1
C24   1    0.867358    0.227977    0.253127    10.50000    0.16100    0.11090 =
         0.11305   -0.02500   -0.00528    0.07314
C25   1    0.837125    0.176296    0.236434    10.50000    0.18523    0.11390 =
         0.15527   -0.02864   -0.00390    0.07899
AFIX 137
H25A  2    0.783892    0.167834    0.266105    10.50000   -1.50000
H25B  2    0.888200    0.154231    0.246472    10.50000   -1.50000
H25C  2    0.820011    0.173874    0.186085    10.50000   -1.50000
AFIX   0
C26   1    0.915673    0.229123    0.326012    10.50000    0.18624    0.16410 =
         0.13775   -0.02183   -0.03235    0.08916
AFIX  33
H26A  2    0.935022    0.262039    0.336785    10.50000   -1.50000
H26B  2    0.872820    0.217922    0.362817    10.50000   -1.50000
H26C  2    0.969969    0.208138    0.324882    10.50000   -1.50000
AFIX   0
C27   1    0.934648    0.245295    0.195088    10.50000    0.14072    0.17739 =
         0.13496   -0.00758   -0.00715    0.06640
AFIX 137
H27A  2    0.904395    0.243491    0.148495    10.50000   -1.50000
H27B  2    0.989720    0.224850    0.195052    10.50000   -1.50000
H27C  2    0.952659    0.278568    0.204777    10.50000   -1.50000
AFIX   0
PART 1
C28   1    0.873367    0.405014    0.504009    21.00000    0.08389    0.10664 =
         0.10306    0.01638   -0.02775    0.01146
C29   1    0.853448    0.383957    0.576917    21.00000    0.11234    0.15111 =
         0.11385    0.04145   -0.05570   -0.02467
AFIX 137
H29A  2    0.910772    0.382489    0.604563    21.00000   -1.50000
H29B  2    0.828151    0.351537    0.571483    21.00000   -1.50000
H29C  2    0.808556    0.404248    0.601790    21.00000   -1.50000
AFIX   0
C30   1    0.943094    0.373625    0.464917    21.00000    0.08447    0.14636 =
         0.16968    0.00388   -0.01520    0.01651
AFIX 137
H30A  2    0.917203    0.341440    0.458219    21.00000   -1.50000
H30B  2    0.999971    0.371422    0.493001    21.00000   -1.50000
H30C  2    0.956938    0.387832    0.418397    21.00000   -1.50000
AFIX   0
C31   1    0.915776    0.454427    0.514703    21.00000    0.09882    0.12382 =
         0.15242    0.02009   -0.05896   -0.00962
AFIX 137
H31A  2    0.930591    0.468512    0.468279    21.00000   -1.50000
H31B  2    0.972343    0.451478    0.543008    21.00000   -1.50000
H31C  2    0.871725    0.475133    0.539713    21.00000   -1.50000
AFIX   0
PART 2
C28'  1    0.883073    0.407874    0.502542   -21.00000    0.08600    0.13170 =
         0.10300   -0.03515   -0.04038    0.03225
C29'  1    0.950727    0.438979    0.461050   -21.00000    0.09497    0.18462 =
         0.15140   -0.02712   -0.03668    0.00916
AFIX 137
H29D  2    0.954986    0.427302    0.411945   -21.00000   -1.50000
H29E  2    1.011726    0.437361    0.483518   -21.00000   -1.50000
H29F  2    0.929014    0.472296    0.460979   -21.00000   -1.50000
AFIX   0
C30'  1    0.868616    0.429981    0.575518   -21.00000    0.11199    0.15870 =
         0.10376   -0.04286   -0.06023    0.04668
AFIX 137
H30D  2    0.854144    0.464162    0.570284   -21.00000   -1.50000
H30E  2    0.925022    0.426338    0.603837   -21.00000   -1.50000
H30F  2    0.817347    0.413723    0.599566   -21.00000   -1.50000
AFIX   0
C31'  1    0.923383    0.357844    0.511457   -21.00000    0.12167    0.14615 =
         0.14549   -0.03830   -0.06338    0.05105
AFIX 137
H31D  2    0.878133    0.337121    0.535130   -21.00000   -1.50000
H31E  2    0.979578    0.359632    0.540409   -21.00000   -1.50000
H31F  2    0.938423    0.344531    0.464577   -21.00000   -1.50000
AFIX   0
PART 0
C32   1    0.852850    0.597923    0.250000    10.50000    0.09530    0.11133 =
         0.08854    0.00000    0.00000   -0.04948
PART -1
C33   1    0.932934    0.575817    0.291244    10.50000    0.09556    0.18764 =
         0.18091    0.04946   -0.02171   -0.06071
AFIX 137
H33A  2    0.910792    0.564379    0.337534    10.50000   -1.50000
H33B  2    0.981067    0.600056    0.298502    10.50000   -1.50000
H33C  2    0.958423    0.548807    0.264206    10.50000   -1.50000
AFIX   0
C34   1    0.821835    0.644824    0.284800    10.50000    0.15188    0.11969 =
         0.19550   -0.04006    0.04275   -0.07880
AFIX 137
H34A  2    0.870964    0.668828    0.280322    10.50000   -1.50000
H34B  2    0.808733    0.639168    0.335294    10.50000   -1.50000
H34C  2    0.765924    0.656547    0.261097    10.50000   -1.50000
AFIX   0
C35   1    0.885437    0.609777    0.174224    10.50000    0.08587    0.13812 =
         0.11886    0.00383    0.01549   -0.05474
AFIX 137
H35A  2    0.901865    0.580029    0.149426    10.50000   -1.50000
H35B  2    0.939558    0.630839    0.176543    10.50000   -1.50000
H35C  2    0.835685    0.626028    0.148340    10.50000   -1.50000
AFIX   0

SAME 0.02 0.04 O15 C39 < C36
PART 1
O15   4    0.463549    0.617273    0.348764    31.00000    0.14602    0.11643 =
         0.09590   -0.04436    0.01128   -0.04061
C36   1    0.417122    0.643354    0.402538    31.00000    0.16338    0.15455 =
         0.10427   -0.06478    0.02188   -0.02694
AFIX  23
H36A  2    0.398152    0.621624    0.441592    31.00000   -1.20000
H36B  2    0.361238    0.658933    0.382844    31.00000   -1.20000
AFIX   0
C37   1    0.480521    0.678940    0.428578    31.00000    0.20089    0.08455 =
         0.10010   -0.02206   -0.01781   -0.01567
AFIX  23
H37A  2    0.493250    0.673502    0.479730    31.00000   -1.20000
H37B  2    0.453718    0.711411    0.422968    31.00000   -1.20000
AFIX   0
C38   1    0.568931    0.674876    0.386013    31.00000    0.19554    0.09851 =
         0.11810   -0.00939   -0.02535   -0.04049
AFIX  23
H38A  2    0.580101    0.704413    0.358004    31.00000   -1.20000
H38B  2    0.622463    0.669194    0.417694    31.00000   -1.20000
AFIX   0
C39   1    0.553825    0.634826    0.340400    31.00000    0.14915    0.14168 =
         0.21844   -0.07981    0.02789   -0.05429
AFIX  23
H39A  2    0.563596    0.644587    0.290285    31.00000   -1.20000
H39B  2    0.598696    0.609146    0.351830    31.00000   -1.20000
AFIX   0

SAME 0.02 0.04 O15' C39' < C36'
SAME 0.02 0.04 O15 > C39
PART 2
O15'  4    0.423760    0.621152    0.349163   -31.00000    0.16199    0.08830 =
         0.10037   -0.00934   -0.02988    0.00905
C36'  1    0.407724    0.670221    0.340623   -31.00000    0.16858    0.08125 =
         0.18019    0.00161   -0.05043    0.02019
AFIX  23
H36C  2    0.345551    0.678717    0.358561   -31.00000   -1.20000
H36D  2    0.411348    0.679074    0.289656   -31.00000   -1.20000
AFIX   0
C37'  1    0.477340    0.695117    0.380415   -31.00000    0.18961    0.07669 =
         0.14064    0.00141   -0.03537    0.00551
AFIX  23
H37C  2    0.453025    0.706049    0.426930   -31.00000   -1.20000
H37D  2    0.500723    0.723230    0.353689   -31.00000   -1.20000
AFIX   0
C38'  1    0.554555    0.656757    0.390506   -31.00000    0.18032    0.11254 =
         0.16687    0.00671   -0.05420   -0.00929
AFIX  23
H38C  2    0.595463    0.654538    0.348405   -31.00000   -1.20000
H38D  2    0.592012    0.662856    0.433660   -31.00000   -1.20000
AFIX   0
C39'  1    0.497028    0.614963    0.398092   -31.00000    0.17958    0.08524 =
         0.12184   -0.00871   -0.05419    0.00898
AFIX  23
H39C  2    0.532342    0.585473    0.386978   -31.00000   -1.20000
H39D  2    0.473012    0.612513    0.447304   -31.00000   -1.20000
AFIX   0

SAME 0.02 0.04 O15 > C39
SAME 0.02 0.04 O17 C47 < C44
PART -1
O17   4    0.164145    0.290272    0.526133    50.50000    0.20350    0.21825 =
         0.18661    0.01488    0.05574    0.03195
C44   1    0.113928    0.263046    0.575220    50.50000    0.22778    0.21058 =
         0.18274    0.00797    0.05910    0.01360
AFIX  23
H44A  2    0.082096    0.284321    0.609570    50.50000   -1.20000
H44B  2    0.155650    0.241411    0.601934    50.50000   -1.20000
AFIX   0
C45   1    0.047392    0.235468    0.535217    50.50000    0.29656    0.32650 =
         0.19984   -0.02377    0.07548   -0.07213
AFIX  23
H45A  2   -0.014082    0.251019    0.535263    50.50000   -1.20000
H45B  2    0.041622    0.202388    0.553948    50.50000   -1.20000
AFIX   0
C46   1    0.091679    0.235963    0.459579    50.50000    0.27125    0.26889 =
         0.19470    0.00522    0.05575   -0.00111
AFIX  23
H46A  2    0.145619    0.214261    0.456033    50.50000   -1.20000
H46B  2    0.046471    0.228253    0.421732    50.50000   -1.20000
AFIX   0
C47   1    0.118126    0.286197    0.459227    50.50000    0.16658    0.26563 =
         0.18625    0.00322    0.07436    0.03230
AFIX  23
H47A  2    0.160129    0.293604    0.419119    50.50000   -1.20000
H47B  2    0.063460    0.307474    0.456778    50.50000   -1.20000
AFIX   0

SAME 0.02 0.04 O17' C47' < C44'
SAME 0.02 0.04 O15 > C39
PART -2
O17'  4    0.205713    0.259825    0.492165   -50.50000    0.28323    0.19680 =
         0.23454    0.02316    0.08345   -0.00277
C44'  1    0.141462    0.265211    0.547557   -50.50000    0.22619    0.20435 =
         0.18786    0.02727    0.04257    0.01417
AFIX  23
H44C  2    0.122977    0.299263    0.552468   -50.50000   -1.20000
H44D  2    0.168185    0.254248    0.593263   -50.50000   -1.20000
AFIX   0
C45'  1    0.063017    0.236009    0.528337   -50.50000    0.29165    0.32482 =
         0.20355   -0.03619    0.07910   -0.07240
AFIX  23
H45C  2    0.017382    0.254501    0.500266   -50.50000   -1.20000
H45D  2    0.032392    0.222457    0.570957   -50.50000   -1.20000
AFIX   0
C46'  1    0.109141    0.196067    0.482687   -50.50000    0.38206    0.25130 =
         0.17768    0.02032    0.13578   -0.09494
AFIX  23
H46C  2    0.138688    0.171276    0.512804   -50.50000   -1.20000
H46D  2    0.064314    0.180628    0.450141   -50.50000   -1.20000
AFIX   0
C47'  1    0.176284    0.223884    0.444457   -50.50000    0.27885    0.15046 =
         0.16882    0.07007    0.07887   -0.00081
AFIX  23
H47C  2    0.228946    0.203513    0.429734   -50.50000   -1.20000
H47D  2    0.148336    0.238410    0.401452   -50.50000   -1.20000
AFIX   0
HKLF 4


REM  matsec01_a.res in Pbcm
REM wR2 = 0.2032, GooF = S = 1.038, Restrained GooF = 1.045 for all data
REM R1 = 0.0644 for 5983 Fo > 4sig(Fo) and 0.0843 for all 8377 data
REM 704 parameters refined using 566 restraints

END

WGHT      0.1040      5.1606

REM Highest difference peak  0.665,  deepest hole -0.479,  1-sigma level  0.061
Q1    1   0.3923  0.6838  0.2500  10.50000  0.05    0.67
Q2    1   0.4665  0.2638  0.2500  10.50000  0.05    0.59
Q3    1   0.6086  0.2623  0.3755  11.00000  0.05    0.59
Q4    1   0.3969  0.3548  0.2500  10.50000  0.05    0.56
Q5    1   0.3958  0.5186  0.2500  10.50000  0.05    0.53
Q6    1   0.6109  0.3392  0.2500  10.50000  0.05    0.51
Q7    1   1.0260  0.3897  0.2500  10.50000  0.05    0.38
Q8    1   0.5377  0.4083  0.3084  11.00000  0.05    0.34
Q9    1   0.7601  0.2662  0.2500  10.50000  0.05    0.33
Q10   1   0.2476  0.4066  0.3078  11.00000  0.05    0.33
Q11   1   0.9447  0.5607  0.2500  10.50000  0.05    0.31
Q12   1   0.8036  0.6494  0.2500  10.50000  0.05    0.31
Q13   1   0.3952  0.4865  0.3057  11.00000  0.05    0.30
Q14   1   0.5401  0.4344  0.2500  10.50000  0.05    0.30
Q15   1   0.3892  0.4356  0.3717  11.00000  0.05    0.29
Q16   1   0.4167  0.6804  0.4035  11.00000  0.05    0.29
Q17   1   0.9394  0.2557  0.2500  10.50000  0.05    0.28
Q18   1   0.1357  0.4398  0.2500  10.50000  0.05    0.27
;
_shelx_res_checksum              82440
_shelx_hkl_file                  
;
   0   0   2 9999.00  156.98
   0   0   3    0.34    0.13
   0   0   4 1001.93   15.54
   0   0   4  961.07   15.50
   0   0   5   -0.05    0.17
   0   0   5    0.19    0.21
   0   0   6 8234.57  130.18
   0   0   6 8345.53  130.24
   0   0  -7    0.48    0.37
   0   0   7    0.23    0.30
   0   0   7    0.45    0.24
   0   0  -8 6953.85  108.24
   0   0   8 6827.79  108.05
   0   0  -9    0.81    0.45
   0   0   9    0.43    0.37
   0   0   9    0.17    0.18
   0   0  10 2930.53   45.60
   0   0 -10 2812.74   45.83
   0   0  11    0.09    0.48
   0   0  12  768.07   12.39
   0   0  13    0.56    0.66
   0   0  14 1347.97   22.17
   0   0  14 1386.65   22.16
   0   0  14 1381.69   22.13
   0   0  14 1359.55   22.20
   0   0  15    1.10    0.72
   0   0  15    0.13    0.86
   0   0  15    0.54    0.81
   0   0  15   -0.18    0.82
   0   0  15   -0.39    0.83
   0   0  16  759.79   12.58
   0   0  16  797.10   12.61
   0   0  16  763.82   12.64
   0   0  16  765.17   12.66
   0   0  17   -0.94    0.96
   0   0  17    0.02    0.99
   0   0  17   -0.26    0.99
   0   0  17   -0.46    0.87
   0   0  18  344.62    6.01
   0   0  18  336.18    6.00
   0   0  18  352.33    5.94
   0   0  18  342.63    5.97
   0   0  19    1.90    1.00
   0   0  19    0.01    1.01
   0   0  19    0.33    0.99
   0   0  20  215.33    3.91
   0   0  20  212.77    3.94
   0   0  21   -0.52    0.83
   0   0  21    0.89    0.86
   0   0  22   42.03    1.18
   0   0  23    0.84    0.51
   0  -1   2    0.63    0.08
   0  -1  -2    0.69    0.08
   0  -1  -3    0.59    0.15
   0   1   3    0.50    0.17
   0  -1   3    0.41    0.09
   0  -1  -4    0.06    0.18
   0   1   4   -0.02    0.21
   0  -1   4   -0.01    0.12
   0  -1  -5    0.02    0.22
   0   1   5    0.19    0.23
   0  -1   5    0.00    0.14
   0  -1  -6    0.48    0.31
   0   1   6    0.61    0.27
   0   1   6    0.62    0.31
   0  -1   6    0.56    0.17
   0  -1  -7    0.31    0.34
   0   1   7    0.56    0.35
   0   1   7    0.43    0.30
   0  -1  -8    1.80    0.47
   0   1   8    1.20    0.38
   0   1   8    1.85    0.46
   0  -1  -9    1.13    0.45
   0  -1   9    0.81    0.44
   0   1   9    0.36    0.40
   0   1   9    0.40    0.33
   0   1  10    0.17    0.46
   0   1 -10    0.90    0.52
   0  -1 -10    0.60    0.45
   0   1  11   -0.37    0.48
   0   1  12   -0.37    0.57
   0   1  13   -0.16    0.67
   0   1  14   -0.03    0.77
   0  -1  14    1.31    0.76
   0  -1  14    0.19    0.78
   0   1  14    0.93    0.80
   0  -1  14    1.02    0.69
   0   1  14    1.05    0.66
   0   1  14    0.67    0.81
   0  -1  14    0.03    0.79
   0   1  14    1.05    0.79
   0   1  15   -0.44    0.75
   0  -1  15    0.23    0.77
   0   1  15   -0.51    0.82
   0  -1  15   -0.16    0.84
   0   1  15    0.44    0.90
   0   1  15   -0.25    0.79
   0  -1  15    0.98    0.85
   0   1  15    0.40    0.81
   0  -1  15   -1.23    0.82
   0   1  16    0.15    0.93
   0  -1  16    0.31    0.96
   0   1  16    0.12    0.92
   0   1  16    1.50    0.91
   0  -1  16    0.56    0.97
   0  -1  16    1.48    0.92
   0  -1  16    0.99    0.91
   0   1  16    0.18    0.83
   0  -1  17    0.23    1.02
   0   1  17    0.90    1.02
   0   1  17   -0.31    0.91
   0   1  17    0.86    1.01
   0  -1  17   -0.16    0.93
   0  -1  17    0.29    0.96
   0   1  17   -0.25    0.82
   0  -1  17    0.49    0.88
   0   1  18   -0.34    1.05
   0  -1  18    1.56    1.06
   0   1  18    1.43    1.04
   0  -1  18   -0.51    1.02
   0   1  18    0.80    1.11
   0  -1  18    0.45    1.06
   0   1  18    0.76    0.88
   0  -1  18    1.21    0.96
   0  -1  19   -0.65    1.05
   0   1  19    0.47    0.97
   0   1  19    0.72    1.00
   0  -1  19    0.67    1.03
   0  -1  19   -0.87    1.01
   0   1  19    0.73    1.01
   0   1  20    2.00    0.94
   0  -1  20    0.32    0.98
   0  -1  20   -1.11    0.97
   0   1  20   -1.54    1.00
   0   1  21    0.95    0.78
   0  -1  21   -0.04    0.82
   0  -1  21    2.28    0.89
   0   1  21    1.28    0.85
   0  -1  22    1.34    0.71
   0   1  22    1.72    0.73
   0  -1  23    0.66    0.51
   0   1  23    0.66    0.53
   0  -2  -1 8458.54  132.49
   0  -2   1 8402.28  132.54
   0  -2  -2  280.61    4.50
   0  -2   2  284.14    4.49
   0  -2  -2  276.02    4.51
   0  -2   2  270.49    4.61
   0  -2   3   16.25    0.37
   0  -2  -3   15.63    0.37
   0   2   4    6.62    0.36
   0  -2  -4    7.49    0.31
   0   2   5 1973.90   29.06
   0  -2  -5 1953.00   28.96
   0   2   5 1801.31   28.79
   0   2  -5 1786.72   28.78
   0  -2  -6  445.55    7.25
   0   2   6  441.09    7.34
   0  -2  -7 2493.64   39.51
   0   2   7 2476.15   39.55
   0   2   7 2526.21   39.62
   0  -2  -8  660.06   10.86
   0   2   8  676.18   10.99
   0   2   8  670.93   10.90
   0  -2  -9 2799.14   44.77
   0  -2   9 2787.87   44.62
   0  -2   9 2761.05   44.59
   0   2   9 2873.86   44.60
   0   2   9 2847.66   44.91
   0   2 -10  204.57    3.94
   0   2  10  209.87    3.77
   0  -2  10  220.70    3.71
   0   2  10  214.77    3.63
   0   2  11  149.71    2.68
   0   2  12   34.12    0.97
   0   2  13   68.84    1.55
   0   2  14   80.57    1.71
   0  -2  14   82.44    1.80
   0  -2  14   81.77    1.79
   0   2  14   79.48    1.80
   0   2  14   82.98    1.81
   0   2  14   75.52    1.81
   0  -2  14   78.41    1.82
   0  -2  14   81.98    1.84
   0   2  14   82.74    1.80
   0  -2  15  378.08    6.44
   0   2  15  379.00    6.40
   0  -2  15  384.48    6.47
   0   2  15  380.02    6.46
   0   2  15  398.99    6.50
   0   2  15  377.29    6.51
   0  -2  15  368.19    6.48
   0   2  15  380.08    6.46
   0  -2  15  374.81    6.50
   0   2  16   55.90    1.53
   0  -2  16   53.92    1.59
   0  -2  16   52.01    1.56
   0   2  16   51.73    1.60
   0   2  16   52.59    1.39
   0  -2  16   56.94    1.52
   0  -2  16   55.19    1.55
   0   2  16   53.17    1.56
   0  -2  17   78.98    1.95
   0   2  17   79.28    1.91
   0   2  17   77.34    1.99
   0  -2  17   76.23    1.97
   0  -2  17   80.15    1.87
   0  -2  17   79.07    1.95
   0   2  17   76.44    1.80
   0   2  17   78.71    1.95
   0  -2  18   45.50    1.52
   0   2  18   40.77    1.45
   0  -2  18   40.72    1.51
   0   2  18   42.21    1.52
   0  -2  18   44.76    1.45
   0   2  18   45.15    1.46
   0  -2  18   44.29    1.43
   0   2  19   78.46    1.92
   0  -2  19   81.81    2.00
   0   2  19   75.32    1.98
   0  -2  19   76.34    1.98
   0  -2  19   82.09    1.90
   0   2  20   29.15    1.20
   0  -2  20   31.60    1.28
   0  -2  20   28.33    1.21
   0   2  20   25.51    1.23
   0  -2  20   34.93    1.21
   0  -2  21   22.14    1.06
   0   2  21   21.39    1.06
   0  -2  21   23.50    1.08
   0   2  22    8.07    0.76
   0  -2  22    9.00    0.78
   0  -2  23   16.47    0.65
   0   2  23   15.43    0.67
   0  -3   0    0.71    0.16
   0  -3  -1    0.21    0.15
   0  -3   1    0.05    0.19
   0  -3  -2    0.27    0.15
   0  -3   2    0.30    0.16
   0  -3  -2    0.56    0.17
   0  -3   2    0.37    0.23
   0  -3  -3    0.40    0.20
   0  -3  -3    0.31    0.17
   0  -3   3    0.41    0.18
   0   3   4    0.47    0.29
   0  -3  -4    0.20    0.21
   0   3   5    0.04    0.31
   0  -3  -5    0.25    0.24
   0   3   6    0.34    0.38
   0  -3  -6    0.30    0.28
   0  -3  -7    0.29    0.33
   0   3   7    0.46    0.40
   0  -3  -8    0.42    0.35
   0   3   8    0.57    0.46
   0   3   8    0.53    0.41
   0  -3  -9    0.48    0.41
   0  -3   9    0.56    0.39
   0   3   9    0.52    0.37
   0  -3   9    0.64    0.38
   0   3   9    0.79    0.47
   0   3   9    0.43    0.55
   0   3  10   -0.07    0.38
   0  -3  10    0.15    0.40
   0  -3  10   -0.07    0.42
   0   3  10   -0.05    0.44
   0  -3  11    0.31    0.45
   0  -3  11   -0.04    0.51
   0   3  11   -0.40    0.45
   0   3 -11    0.22    0.53
   0  -3  12    0.09    0.55
   0   3  12    0.25    0.52
   0   3  13    0.01    0.65
   0  -3  13    0.18    0.64
   0   3  14   -0.09    0.61
   0  -3  14   -0.30    0.72
   0   3  14    0.45    0.71
   0  -3  14    0.05    0.68
   0   3  14   -0.06    0.56
   0  -3  14    0.46    0.68
   0  -3  14   -0.87    0.76
   0   3  14   -0.32    0.71
   0  -3  14    0.13    0.71
   0   3  14    0.19    0.71
   0   3  15    0.32    0.63
   0  -3  15   -0.12    0.80
   0  -3  15    0.59    0.81
   0   3  15    0.15    0.84
   0  -3  15   -0.43    0.83
   0   3  15    0.01    0.79
   0  -3  15    0.42    0.80
   0   3  15    0.05    0.85
   0  -3  15   -0.46    0.87
   0   3  15    0.24    0.77
   0   3  16   -0.19    0.80
   0   3  16    1.08    0.89
   0  -3  16    1.04    0.85
   0  -3  16   -0.73    0.93
   0   3  16    0.70    0.65
   0   3  16   -0.86    0.89
   0  -3  16   -0.84    0.88
   0  -3  16    0.46    0.88
   0   3  16    0.37    0.68
   0  -3  17    2.02    1.02
   0   3  17    1.36    1.03
   0   3  17   -1.49    1.03
   0  -3  17    0.83    1.01
   0   3  17    1.20    0.87
   0  -3  17   -0.63    0.96
   0   3  17    0.04    0.74
   0  -3  17    0.15    0.96
   0  -3  18   -1.12    0.99
   0   3  18   -1.42    1.00
   0   3  18    1.16    0.91
   0  -3  18    2.01    1.02
   0  -3  18   -0.75    1.06
   0   3  18    1.52    1.03
   0  -3  18    0.02    0.96
   0  -3  19   -1.77    0.94
   0  -3  19    1.07    1.07
   0   3  19    0.12    0.90
   0  -3  19    0.03    0.99
   0   3  19   -0.95    1.02
   0  -3  19    0.79    0.97
   0  -3  20    0.95    0.96
   0   3  20   -0.36    0.82
   0  -3  20    0.34    0.86
   0  -3  21   -0.70    0.86
   0  -3  21    1.56    0.86
   0   3  21    0.46    0.83
   0  -3  22    1.73    0.69
   0   3  22    1.87    0.69
   0  -3  23    0.71    0.48
   0   3  23    1.22    0.50
   0  -4   0 3031.25   47.80
   0  -4  -1  702.09   10.97
   0  -4   1  660.81   11.03
   0  -4  -2  159.89    2.74
   0  -4   2  159.51    2.74
   0  -4   2  158.68    2.85
   0  -4   3 1056.39   17.14
   0  -4  -3 1066.80   17.14
   0  -4  -3 1111.56   17.15
   0  -4   3 1076.08   17.34
   0  -4  -4  411.08    6.57
   0  -4  -4  393.09    6.52
   0   4   5   45.45    1.14
   0  -4  -5   47.19    1.01
   0   4   6   16.86    0.72
   0  -4  -6   16.53    0.57
   0   4   7  225.27    3.98
   0  -4  -7  229.81    3.77
   0   4   7  211.55    3.57
   0   4  -7  213.44    3.56
   0  -4  -8  438.34    7.23
   0   4   8  431.44    7.45
   0  -4  -9  609.97   10.19
   0   4   9  655.74   10.52
   0   4   9  666.81   10.44
   0  -4   9  636.90   10.03
   0   4   9  626.87   10.02
   0  -4   9  588.50   10.07
   0   4  10  143.80    2.90
   0   4  10  147.89    2.80
   0  -4  10  136.35    2.44
   0   4  10  137.01    2.44
   0  -4  10  132.03    2.48
   0   4  11    0.45    0.48
   0   4  11    0.56    0.60
   0  -4  11    0.33    0.47
   0  -4  11    0.27    0.51
   0   4  11    0.00    0.48
   0  -4  12   34.58    1.00
   0   4  12   34.90    0.99
   0  -4  12   31.73    1.09
   0  -4  13   12.90    0.78
   0  -4  13   12.83    0.75
   0   4  13   11.82    0.75
   0   4  13   12.06    0.76
   0  -4  13   13.04    0.75
   0   4  13   11.97    0.74
   0  -4  13   13.07    0.73
   0   4  14    7.42    0.68
   0  -4  14    7.30    0.79
   0  -4  14    8.05    0.80
   0   4  14    8.04    0.81
   0  -4  14    6.20    0.81
   0   4  14    7.28    0.79
   0   4  14    7.85    0.59
   0  -4  14    7.83    0.76
   0  -4  14    7.14    0.78
   0   4  14    7.95    0.79
   0   4  15   22.94    1.07
   0  -4  15   21.74    1.02
   0   4  15   21.33    0.87
   0  -4  15   22.61    1.01
   0  -4  15   22.55    1.11
   0   4  15   21.48    0.97
   0  -4  15   21.54    1.08
   0   4  15   22.56    1.08
   0   4  16   -0.06    0.89
   0  -4  16    0.13    0.90
   0   4  16    1.06    0.94
   0  -4  16    0.30    0.95
   0   4  16    1.81    0.77
   0  -4  16    2.10    0.90
   0  -4  16   -0.76    0.91
   0   4  16    1.01    0.65
   0   4  17    4.70    0.98
   0  -4  17    3.48    0.98
   0  -4  17    3.99    1.01
   0   4  17    3.83    0.71
   0   4  17    3.58    0.84
   0   4  17    3.37    1.04
   0  -4  17    4.34    1.02
   0  -4  17    3.19    1.01
   0  -4  18   -0.53    0.95
   0   4  18    1.69    0.89
   0  -4  18    0.50    1.04
   0   4  18    1.66    1.03
   0  -4  18   -0.56    1.06
   0  -4  18   -0.75    0.96
   0   4  19    6.44    0.90
   0  -4  19    6.29    1.05
   0   4  19    6.34    1.07
   0  -4  19    6.03    1.08
   0  -4  19    5.72    1.00
   0  -4  19    6.31    0.96
   0   4  20    0.68    0.75
   0  -4  20   -0.10    0.98
   0   4  20    0.67    0.92
   0  -4  20   -0.44    0.96
   0  -4  20    1.79    0.84
   0  -4  21    5.27    0.90
   0  -4  21    6.29    0.85
   0   4  21    3.48    0.84
   0   4  22    1.16    0.67
   0  -4  22   -0.15    0.67
   0   4  23    9.23    0.55
   0  -5   0    0.07    0.26
   0  -5  -1    0.18    0.27
   0  -5   1    1.88    0.33
   0  -5  -2    0.27    0.26
   0  -5   2    0.31    0.26
   0  -5   2    0.43    0.35
   0  -5  -3    0.40    0.27
   0  -5   3    0.26    0.27
   0  -5   3    0.63    0.41
   0  -5  -4   -0.04    0.26
   0  -5   4   -0.23    0.25
   0   5   5    0.06    0.40
   0  -5  -5    0.29    0.29
   0   5   6    0.06    0.43
   0  -5  -6   -0.01    0.32
   0   5   7    0.17    0.49
   0  -5  -7    0.01    0.33
   0   5   8    0.31    0.53
   0  -5  -8    0.30    0.37
   0   5   8    0.28    0.20
   0  -5  -9    0.10    0.37
   0   5   9    0.05    0.56
   0   5   9   -0.01    0.51
   0  -5   9    0.11    0.35
   0  -5   9    0.04    0.40
   0   5   9   -0.05    0.33
   0   5  10   -0.51    0.59
   0   5  10    0.63    0.62
   0  -5  10    0.01    0.45
   0  -5  10   -0.09    0.40
   0   5  10    0.10    0.38
   0   5  11    0.58    0.66
   0   5  11   -0.32    0.54
   0   5  11   -0.04    0.48
   0  -5  11   -0.49    0.55
   0  -5  11    0.34    0.46
   0   5  12    0.07    0.66
   0  -5  12    0.07    0.65
   0   5  12    0.22    0.59
   0  -5  12   -0.91    0.57
   0  -5  13    0.21    0.60
   0  -5  13   -0.42    0.65
   0   5  13   -0.27    0.63
   0  -5  13    0.21    0.76
   0  -5  13    0.45    0.66
   0  -5  13   -0.09    0.63
   0   5  13   -0.20    0.61
   0  -5  14   -0.36    0.70
   0  -5  14   -0.38    0.65
   0  -5  14    0.16    0.71
   0   5  14    0.19    0.61
   0  -5  14   -0.49    0.68
   0   5  14    0.36    0.72
   0   5  14    0.13    0.71
   0  -5  14    0.25    0.70
   0   5  15    0.95    0.84
   0  -5  15    0.02    0.78
   0   5  15    0.40    0.69
   0  -5  15    0.12    0.86
   0  -5  15   -0.32    0.76
   0  -5  15    1.23    0.83
   0   5  16    1.27    0.89
   0  -5  16    0.75    0.93
   0   5  16   -0.25    0.79
   0   5  16    0.31    0.90
   0  -5  16   -0.29    0.88
   0  -5  16    0.18    0.96
   0  -5  16    0.65    0.85
   0  -5  17    1.09    0.98
   0  -5  17   -0.32    0.92
   0   5  17    0.05    0.80
   0   5  17    0.05    0.69
   0  -5  17   -1.04    1.01
   0  -5  17   -1.20    0.95
   0  -5  18   -0.42    0.91
   0   5  18    0.63    0.67
   0  -5  18    0.69    1.06
   0   5  18   -0.01    0.83
   0  -5  18   -1.11    1.03
   0  -5  18    1.10    1.01
   0  -5  19    0.27    0.85
   0  -5  19    0.16    1.00
   0   5  19   -0.99    0.80
   0  -5  19    0.28    1.01
   0   5  19    1.46    1.01
   0  -5  19   -0.45    0.98
   0   5  20   -0.12    0.70
   0  -5  20    0.88    0.95
   0  -5  20   -1.50    0.96
   0   5  20    0.33    0.91
   0  -5  20   -1.14    0.81
   0  -5  21   -0.02    0.85
   0  -5  21    0.44    0.81
   0   5  21   -0.16    0.79
   0  -5  22    0.40    0.65
   0   5  22    0.74    0.65
   0   5  23    0.40    0.44
   0  -6   0 1713.31   27.24
   0  -6   1   44.75    1.14
   0  -6  -1   48.79    1.10
   0  -6   2   37.16    1.06
   0  -6   2   39.68    0.96
   0  -6  -2   40.22    0.95
   0  -6   3   26.59    0.92
   0  -6  -3   27.23    0.76
   0  -6   3   28.06    0.78
   0  -6   4   78.82    1.83
   0  -6  -4   77.22    1.57
   0  -6   4   80.97    1.58
   0   6   5   36.23    1.08
   0   6   6   74.52    1.76
   0   6   7   13.58    0.81
   0   6  -8  184.41    3.22
   0   6   8  186.78    3.24
   0   6   8  194.69    3.70
   0  -6   9   17.88    0.56
   0   6   9   16.41    0.56
   0   6  10   54.30    1.64
   0   6  10   55.86    1.57
   0  -6  10   52.90    1.11
   0   6  10   51.13    1.09
   0   6  11   52.23    1.55
   0   6  11   47.99    1.63
   0   6  11   49.43    1.14
   0  -6  11   48.51    1.20
   0  -6  11   48.29    1.14
   0   6  12   97.88    2.54
   0   6  12  105.91    2.00
   0  -6  12  105.81    2.03
   0  -6  12  100.24    2.09
   0  -6  13   12.36    0.75
   0   6  13   11.31    0.75
   0  -6  13   10.98    0.77
   0  -6  13   11.27    0.92
   0   6  13   11.08    0.76
   0  -6  13   10.27    0.76
   0   6  14    3.55    0.79
   0  -6  14    3.59    0.74
   0   6  14    2.84    0.77
   0  -6  14    2.14    0.75
   0   6  14    3.06    0.60
   0  -6  14    1.79    0.69
   0  -6  15    7.97    0.87
   0   6  15    5.98    0.73
   0  -6  15    6.73    0.85
   0   6  15    5.12    0.90
   0  -6  15    5.78    0.89
   0  -6  16   23.30    1.16
   0  -6  16   24.88    1.09
   0  -6  16   21.75    1.17
   0   6  16   21.13    0.99
   0  -6  16   22.05    1.18
   0   6  16   22.20    1.19
   0  -6  17    0.69    0.92
   0  -6  17    0.17    1.01
   0   6  17    0.96    0.76
   0   6  17    0.57    1.01
   0  -6  17    0.14    1.00
   0  -6  18    4.41    0.90
   0  -6  18    6.00    1.08
   0   6  18    4.32    0.83
   0   6  18    4.84    0.73
   0   6  18    6.36    1.12
   0  -6  18    8.27    1.10
   0  -6  18    6.29    1.00
   0  -6  19    2.45    0.87
   0   6  19    3.18    0.78
   0  -6  19    3.65    1.04
   0  -6  19    2.77    1.04
   0   6  19    3.29    1.03
   0  -6  19    2.03    0.94
   0  -6  20    4.65    1.00
   0   6  20    5.84    0.95
   0  -6  20    3.79    0.96
   0  -6  20    1.93    0.79
   0  -6  21    4.47    0.89
   0  -6  21    2.49    0.79
   0   6  21    3.70    0.80
   0  -6  22   -0.37    0.63
   0   6  22    0.11    0.61
   0   6  23    0.52    0.41
   0  -7   0    0.08    0.35
   0  -7   1    0.03    0.44
   0  -7  -1   -0.12    0.36
   0  -7   2    0.25    0.45
   0  -7   2    0.07    0.34
   0  -7  -2    0.24    0.35
   0  -7   3   -0.06    0.50
   0  -7  -3   -0.15    0.34
   0  -7   3    0.02    0.35
   0  -7   4    0.07    0.52
   0  -7   4   -0.10    0.35
   0  -7  -4    0.13    0.31
   0   7   5    0.15    0.50
   0   7   6   -0.67    0.56
   0   7  -6    0.13    0.10
   0   7   7   -0.46    0.56
   0   7   8   -0.04    0.68
   0  -7   8    0.14    0.38
   0   7   9   -0.09    0.67
   0  -7   9    0.16    0.35
   0   7   9    0.06    0.33
   0  -7   9    0.14    0.45
   0   7  10    0.26    0.68
   0   7  10   -0.09    0.76
   0  -7  10    0.25    0.52
   0  -7  10    0.20    0.41
   0   7  10    0.84    0.40
   0   7  11    0.21    0.68
   0   7  11    0.17    0.75
   0   7  11    0.37    0.49
   0  -7  11    1.03    0.50
   0  -7  11    0.10    0.60
   0   7  12    0.33    0.63
   0   7  12    0.70    0.78
   0  -7  12   -0.17    0.55
   0   7  12   -0.46    0.52
   0  -7  12    0.85    0.65
   0  -7  13    0.19    0.68
   0   7  13    0.21    0.66
   0   7  13   -0.24    0.80
   0   7  13   -0.45    0.62
   0  -7  13   -0.46    0.64
   0  -7  13   -0.01    0.79
   0  -7  13    0.12    0.69
   0  -7  13    0.48    0.64
   0  -7  14    0.57    0.95
   0   7  14    0.21    0.72
   0  -7  14    0.51    0.77
   0  -7  14    0.36    0.74
   0  -7  15    0.34    0.82
   0   7  15    2.17    0.84
   0  -7  15    0.18    0.78
   0   7  16   -1.15    0.70
   0  -7  16    0.55    0.88
   0   7  16   -1.03    0.92
   0  -7  16   -0.64    0.94
   0  -7  17    1.03    1.00
   0   7  17    0.36    0.72
   0  -7  17    1.36    0.86
   0  -7  17   -1.48    1.07
   0   7  17   -1.82    1.06
   0  -7  18   -0.61    1.01
   0  -7  18   -0.83    1.07
   0   7  18    1.17    0.72
   0   7  18    0.07    0.72
   0  -7  18   -0.01    0.84
   0   7  18    0.59    1.03
   0  -7  18   -0.70    1.05
   0  -7  19   -0.40    0.95
   0  -7  19    0.23    0.84
   0   7  19   -0.05    0.98
   0  -7  19   -0.23    1.02
   0   7  19   -0.58    0.60
   0  -7  19    0.92    1.04
   0  -7  20    0.33    0.74
   0   7  20    1.44    0.87
   0  -7  20   -1.45    0.93
   0  -7  20    1.53    0.95
   0   7  21   -0.03    0.74
   0  -7  21   -1.05    0.76
   0  -7  21   -1.19    0.82
   0   7  22    1.14    0.59
   0   7  23   -0.02    0.38
   0  -8   0    7.85    0.55
   0  -8  -1 2692.91   42.37
   0  -8   1 2639.89   42.49
   0  -8   2    8.21    0.57
   0  -8  -2    8.54    0.57
   0  -8   2    8.57    0.70
   0  -8   3   35.28    1.01
   0  -8  -3   36.58    1.00
   0  -8   3   35.59    1.18
   0  -8   4   31.64    0.93
   0  -8  -4   32.00    0.95
   0  -8   4   29.85    1.18
   0   8   5    6.48    0.65
   0  -8   5    7.71    0.79
   0   8   6   76.17    1.91
   0   8   7  116.27    2.65
   0   8   8   15.58    1.02
   0  -8   8   16.74    0.65
   0   8   9  145.53    2.80
   0   8   9  155.23    3.36
   0  -8   9  142.69    2.74
   0  -8   9  158.01    2.64
   0   8   9  154.69    2.63
   0   8  10    4.84    0.83
   0   8  10    4.87    0.90
   0  -8  10    4.23    0.47
   0   8  10    4.53    0.43
   0  -8  10    4.33    0.59
   0   8  11  154.09    3.49
   0   8  11  151.49    2.69
   0  -8  11  154.70    2.71
   0   8  12    2.30    0.78
   0   8  12    0.59    0.84
   0   8  12    2.04    0.59
   0  -8  12    1.76    0.68
   0  -8  12    1.39    0.57
   0  -8  13    7.77    0.72
   0  -8  13    7.47    0.86
   0  -8  13    6.48    0.70
   0  -8  13    7.19    0.77
   0  -8  13    8.10    0.76
   0   8  13    6.64    1.02
   0  -8  13    5.76    0.75
   0   8  13    7.84    0.76
   0  -8  14    3.32    0.78
   0  -8  14    3.21    0.92
   0  -8  14    1.79    0.72
   0  -8  14    1.95    0.78
   0  -8  14    2.25    0.79
   0   8  14    2.39    0.80
   0  -8  15  194.90    3.52
   0  -8  15  188.85    3.56
   0  -8  15  192.52    3.60
   0  -8  16    1.23    0.87
   0  -8  16    1.33    0.99
   0   8  16    1.97    0.93
   0  -8  17   27.77    1.15
   0   8  17   25.77    1.30
   0  -8  17   23.71    1.23
   0  -8  18    0.03    0.87
   0   8  18   -0.73    0.76
   0  -8  18    0.43    1.00
   0   8  18    1.44    1.00
   0  -8  19    0.17    0.80
   0   8  19    0.04    0.63
   0   8  19    1.79    1.01
   0  -8  19   -0.37    1.02
   0  -8  19    0.39    1.01
   0  -8  20    1.68    0.71
   0  -8  20    2.29    0.88
   0   8  21    2.08    0.72
   0  -8  21    1.68    0.74
   0   8  22    0.39    0.57
   0   8  23    4.53    0.39
   0  -9   0    0.71    0.50
   0  -9   1    0.24    0.57
   0  -9  -1    0.90    0.48
   0  -9   2    0.05    0.58
   0  -9  -2    0.29    0.47
   0  -9   2   -0.13    0.47
   0  -9   3    0.14    0.60
   0  -9   3   -0.14    0.46
   0  -9  -3   -0.27    0.46
   0  -9   4    0.33    0.64
   0  -9  -4   -0.05    0.46
   0  -9   4    0.15    0.47
   0  -9   5    0.24    0.70
   0   9   6    0.54    0.65
   0  -9   7   -0.11    0.42
   0   9   7    0.04    0.75
   0  -9   8    0.82    0.48
   0   9   8   -0.80    0.76
   0   9   9   -0.14    0.41
   0   9   9    0.49    0.83
   0  -9   9    0.15    0.34
   0   9   9    0.23    0.36
   0  -9   9   -0.07    0.50
   0   9  10    0.36    0.80
   0  -9  10    0.03    0.42
   0   9  10   -0.22    0.42
   0  -9  10   -0.01    0.59
   0   9  11   -0.09    0.82
   0   9  11   -0.26    0.91
   0  -9  11    0.34    0.66
   0  -9  11    0.34    0.48
   0   9  11    0.19    0.48
   0  -9  12   -0.52    0.62
   0   9  12   -0.25    0.59
   0  -9  12   -0.19    0.62
   0   9  12    0.43    0.57
   0  -9  12    0.28    0.61
   0   9  12    0.02    0.98
   0   9  12    0.49    0.82
   0  -9  12    0.53    0.73
   0  -9  12   -0.46    0.53
   0  -9  13   -0.10    0.69
   0  -9  13    0.26    0.68
   0   9  13   -0.04    0.72
   0  -9  13   -0.20    0.72
   0  -9  13    0.38    0.74
   0   9  13    0.41    0.89
   0  -9  13    0.38    0.76
   0  -9  14   -0.52    0.77
   0  -9  14   -0.10    0.82
   0  -9  14   -0.77    0.78
   0  -9  14    0.58    0.92
   0  -9  14    1.16    0.80
   0   9  14    0.62    0.77
   0  -9  15    0.48    0.91
   0  -9  15    0.44    0.84
   0  -9  15   -0.21    0.89
   0   9  15    0.20    0.91
   0  -9  15   -0.77    0.87
   0  -9  16   -0.30    0.88
   0  -9  16   -0.93    1.03
   0   9  16    0.05    0.97
   0  -9  16    1.76    1.03
   0  -9  16    0.81    1.00
   0  -9  17    0.80    0.90
   0   9  17    1.89    1.01
   0  -9  17   -2.16    1.09
   0  -9  17   -0.62    1.07
   0  -9  18    2.03    0.84
   0  -9  18    0.32    1.02
   0   9  18    0.70    1.01
   0  -9  19   -0.23    0.77
   0   9  19   -0.07    0.93
   0  -9  19    0.22    0.92
   0   9  19    0.03    0.64
   0  -9  20   -0.49    0.67
   0  -9  20   -0.58    0.85
   0   9  20   -1.33    0.84
   0   9  21   -0.36    0.67
   0   9  22   -0.42    0.55
   0   9  23   -0.37    0.30
   0 -10   0 4808.49   76.08
   0 -10  -1  704.57   11.32
   0 -10   1  653.41   11.43
   0 -10   2  523.73    9.23
   0 -10  -2  532.28    9.05
   0 -10   2  551.58    9.08
   0 -10   3   53.67    1.64
   0 -10  -3   54.49    1.42
   0 -10   3   54.62    1.45
   0 -10   4   55.15    1.73
   0 -10   5   36.01    1.47
   0 -10   6  296.41    5.04
   0  10  -6  299.14    5.02
   0 -10   7   95.15    1.83
   0  10   7   88.01    2.38
   0 -10   8 1602.53   25.99
   0  10   8 1730.57   26.77
   0 -10   9  115.87    2.04
   0 -10   9  114.27    2.22
   0  10   9  112.63    2.03
   0  10  10  206.11    4.42
   0  10  10  210.38    3.47
   0 -10  10  202.46    3.47
   0  10  11    5.94    1.05
   0  10  11    4.68    1.04
   0 -10  11    4.08    0.72
   0 -10  11    4.58    0.52
   0 -10  12    1.28    0.62
   0 -10  12    0.46    0.62
   0  10  12    0.63    0.68
   0 -10  12    1.55    0.67
   0 -10  12    1.50    0.68
   0  10  12    1.04    0.98
   0  10  12    1.79    0.98
   0 -10  12    0.30    0.73
   0 -10  13   12.71    0.94
   0 -10  13   10.80    0.80
   0 -10  13   11.19    0.85
   0 -10  13   11.65    0.86
   0  10  13   10.39    1.19
   0  10  13   12.24    0.88
   0 -10  13   10.78    0.87
   0 -10  14  205.29    3.72
   0 -10  14  196.01    3.76
   0 -10  14  199.82    3.72
   0 -10  14  205.71    3.73
   0 -10  14  203.33    3.67
   0 -10  15   20.86    1.16
   0 -10  15   21.42    1.17
   0 -10  15   20.32    1.06
   0 -10  15   22.01    1.14
   0  10  15   21.74    1.13
   0 -10  16  115.35    2.49
   0 -10  16  114.57    2.38
   0 -10  16  117.37    2.49
   0 -10  16  109.39    2.46
   0 -10  17    0.88    0.87
   0 -10  17   -1.15    1.04
   0  10  17    0.37    1.02
   0 -10  17    0.48    1.02
   0 -10  17   -1.83    1.05
   0 -10  18   28.78    1.32
   0 -10  18   29.18    1.29
   0  10  18   27.53    1.31
   0 -10  18   28.07    1.33
   0 -10  18   28.75    1.11
   0 -10  19   -1.40    0.97
   0  10  19    0.46    0.65
   0  10  19   -1.40    0.93
   0 -10  19   -1.04    0.93
   0 -10  19   -0.16    0.72
   0 -10  20    6.07    0.90
   0 -10  20    4.59    0.68
   0  10  20    4.23    0.85
   0  10  21    0.94    0.66
   0  10  22   23.48    0.74
   0  10  23    0.41    0.23
   0 -11   0   -0.07    0.72
   0 -11   0    0.51    0.59
   0 -11   1    0.77    0.69
   0 -11  -1    0.43    0.62
   0 -11   2    0.84    0.78
   0 -11  -2    0.21    0.59
   0 -11   2   -0.07    0.61
   0 -11   3   -0.05    0.71
   0 -11  -3    0.29    0.58
   0 -11   3   -0.11    0.56
   0 -11   4    0.03    0.82
   0 -11   5    0.07    0.89
   0  11   6    0.59    0.83
   0 -11   6    0.16    0.44
   0  11   7    0.21    0.91
   0 -11   7    0.60    0.52
   0  11   8    1.58    1.06
   0 -11   8    0.55    0.64
   0  11   9    0.31    0.88
   0 -11   9    0.54    0.63
   0 -11   9    0.14    0.39
   0  11  10   -0.66    1.09
   0 -11  10    0.35    0.70
   0 -11  10    0.17    0.43
   0 -11  11   -0.02    0.63
   0  11  11   -0.11    1.07
   0  11  11   -0.13    1.01
   0 -11  11   -0.12    0.73
   0 -11  12   -0.01    0.66
   0 -11  12    0.07    0.64
   0  11  12    0.45    0.70
   0 -11  12    0.05    0.69
   0 -11  12    0.13    0.68
   0  11  12    0.55    0.98
   0  11  12    0.07    1.05
   0 -11  12    0.19    0.80
   0 -11  13    1.20    0.73
   0 -11  13   -0.02    0.76
   0 -11  13   -0.21    0.77
   0  11  13   -0.40    0.75
   0 -11  13   -0.04    0.75
   0  11  13    0.02    1.01
   0 -11  13   -0.29    0.88
   0 -11  14   -1.29    0.90
   0 -11  14    0.71    0.86
   0 -11  14    0.21    0.83
   0 -11  14    1.30    1.00
   0  11  14    0.59    0.89
   0 -11  14    0.62    0.93
   0 -11  15   -0.06    0.90
   0 -11  15    0.22    0.79
   0 -11  15   -0.25    0.88
   0 -11  15   -2.20    1.09
   0 -11  15   -0.20    0.93
   0  11  15    0.48    0.97
   0 -11  16   -0.98    1.03
   0 -11  16   -0.33    1.05
   0 -11  16    0.53    0.91
   0 -11  16    0.06    1.00
   0 -11  17   -0.21    0.85
   0 -11  17   -1.21    1.05
   0  11  17   -0.30    1.04
   0 -11  17    1.13    0.98
   0 -11  18    1.32    0.98
   0 -11  18    1.13    1.01
   0 -11  18    0.79    1.00
   0  11  18    0.54    0.97
   0 -11  19    0.81    0.96
   0 -11  19    1.00    0.71
   0  11  19    1.81    0.95
   0 -11  19    0.15    0.90
   0  11  19   -0.45    0.67
   0 -11  20    0.30    0.56
   0  11  20   -1.04    0.78
   0  11  21    1.04    0.65
   0  11  22    0.69    0.45
   0 -12   0 3632.94   56.76
   0 -12   0 3489.42   56.94
   0 -12   1 2259.29   36.96
   0 -12  -1 2320.99   36.78
   0 -12   2 1184.13   18.85
   0 -12  -2 1152.67   18.84
   0 -12   3  528.03    9.39
   0 -12   4  187.50    3.92
   0 -12   4  173.88    3.08
   0 -12   5  230.38    4.56
   0 -12   5  200.51    3.57
   0 -12   6  638.89   11.07
   0 -12   6  618.12   10.12
   0 -12   7  892.94   14.80
   0  12   7 1004.01   15.73
   0 -12   8 2060.35   32.79
   0  12   8 2068.92   33.66
   0 -12   9 1272.30   20.72
   0  12   9 1352.46   21.67
   0  12  10  390.67    7.53
   0 -12  10  390.20    6.63
   0 -12  11  120.05    2.38
   0 -12  11  126.68    2.36
   0  12  11  118.76    3.31
   0  12  11  130.64    3.29
   0 -12  12   11.61    0.93
   0 -12  12   10.77    0.77
   0 -12  12   10.19    0.76
   0 -12  12   10.86    0.79
   0  12  12    9.45    1.31
   0  12  12   11.87    1.29
   0 -12  12   12.01    0.88
   0  12  12   13.49    0.87
   0 -12  13   71.33    1.85
   0 -12  13   76.28    1.75
   0 -12  13   78.41    1.79
   0 -12  13   77.87    1.78
   0  12  13   65.96    2.51
   0  12  13   70.01    1.80
   0 -12  13   76.54    1.80
   0 -12  14  167.69    3.37
   0 -12  14  180.07    3.29
   0 -12  14  175.77    3.32
   0  12  14  171.66    3.34
   0 -12  14  175.87    3.25
   0 -12  14  175.48    3.33
   0 -12  15  170.30    3.20
   0 -12  15  147.86    3.25
   0 -12  15  166.58    3.10
   0 -12  15  175.16    3.21
   0 -12  15  158.68    3.17
   0  12  15  149.46    3.19
   0 -12  16  108.80    2.37
   0 -12  16  107.78    2.27
   0  12  16  105.25    2.40
   0 -12  16  107.21    2.36
   0 -12  16  106.73    2.38
   0 -12  17   78.47    1.96
   0 -12  17   76.70    1.78
   0  12  17   70.48    1.91
   0 -12  17   73.11    1.91
   0 -12  17   80.50    1.96
   0 -12  18   27.25    1.25
   0 -12  18   25.52    1.03
   0  12  18   27.41    1.29
   0 -12  18   26.69    1.22
   0 -12  18   27.73    1.21
   0 -12  19   27.07    0.95
   0  12  19   29.66    1.21
   0 -12  19   29.51    1.18
   0  12  20   11.20    0.86
   0  12  21   19.98    0.78
   0  12  22   20.77    0.63
   0 -13   0    1.08    0.98
   0 -13   0    1.11    0.87
   0 -13   1    1.09    0.93
   0 -13   2    1.09    0.96
   0 -13   2    0.18    0.44
   0 -13   3   -0.24    0.89
   0 -13   3    0.23    0.43
   0  13   4    0.21    0.85
   0 -13   4    0.43    0.94
   0 -13   4    0.07    0.43
   0  13  -5    0.03    0.46
   0 -13   5    0.06    1.03
   0 -13   5   -0.08    0.46
   0 -13   6    0.21    0.53
   0 -13   6   -0.18    1.12
   0 -13   7    0.08    0.64
   0  13   7    0.53    1.13
   0 -13   8    0.21    0.72
   0  13   8   -0.24    1.10
   0 -13   9    1.64    0.86
   0  13   9    0.66    1.30
   0 -13  10   -0.20    0.65
   0  13  10    0.05    1.16
   0 -13  10    0.76    0.82
   0 -13  11   -0.39    0.65
   0 -13  11    0.11    0.67
   0 -13  11    0.38    0.70
   0 -13  11   -0.03    0.67
   0  13  11    0.46    1.26
   0  13  11   -0.89    1.20
   0 -13  11   -0.29    0.89
   0 -13  12   -0.31    0.76
   0  13  12   -0.32    0.77
   0 -13  12   -0.98    0.75
   0  13  12   -0.03    1.10
   0  13  12   -0.38    1.25
   0 -13  12    0.05    0.70
   0 -13  12   -0.27    0.72
   0 -13  13    0.21    0.76
   0 -13  13    0.21    0.73
   0  13  13    0.13    0.86
   0 -13  13    0.12    0.87
   0 -13  13    1.08    0.85
   0  13  13   -0.22    1.19
   0 -13  13    1.23    0.89
   0 -13  14   -0.97    1.00
   0 -13  14   -0.27    0.80
   0 -13  14   -0.47    0.93
   0 -13  14    1.22    0.83
   0  13  14    0.55    1.11
   0 -13  14    1.03    0.90
   0  13  14    0.12    0.93
   0 -13  15   -1.09    0.99
   0 -13  15   -0.63    1.02
   0 -13  15   -0.32    1.15
   0 -13  15   -0.49    0.98
   0  13  15   -0.59    1.00
   0 -13  16    0.49    1.03
   0 -13  16    0.27    0.81
   0 -13  16   -1.96    0.99
   0 -13  16    1.38    0.98
   0  13  16    0.15    0.94
   0 -13  17    1.19    1.01
   0 -13  17    1.08    0.84
   0 -13  17   -1.08    0.99
   0  13  17    0.51    1.04
   0 -13  18    0.18    0.95
   0 -13  18   -0.36    0.93
   0  13  18    0.59    0.93
   0 -13  18    0.45    0.71
   0  13  19   -0.26    0.67
   0  13  19   -0.91    0.90
   0 -13  19   -0.44    0.62
   0  13  20   -0.28    0.72
   0  13  21    0.05    0.54
   0  13  22   -0.37    0.33
   0 -14   0  833.54   14.31
   0 -14   1 3238.29   52.17
   0 -14  -1 3255.57   52.13
   0 -14   2  204.51    4.29
   0 -14   2  184.85    3.35
   0 -14   3  444.00    7.83
   0  14   3  450.02    7.59
   0 -14   4   24.98    1.49
   0  14   4   22.19    1.28
   0 -14   5   39.65    1.07
   0 -14   5   43.45    1.91
   0  14   5   44.78    1.75
   0  14  -5   42.91    1.24
   0 -14   6   29.08    1.73
   0 -14   6   25.54    0.92
   0  14   7  875.18   14.60
   0 -14   7  827.60   13.62
   0  14   8  267.51    5.36
   0 -14   8  231.61    4.31
   0  14   9 2008.52   32.50
   0 -14   9 1957.57   31.43
   0 -14  10  162.69    2.94
   0 -14  10  161.64    2.91
   0 -14  11  224.90    4.17
   0 -14  11  223.80    4.00
   0 -14  11  221.47    3.96
   0 -14  11  230.52    4.01
   0  14  11  211.46    5.17
   0  14  11  235.94    5.19
   0 -14  11  229.29    4.04
   0 -14  12    9.01    1.04
   0 -14  12   12.34    0.84
   0  14  12   13.21    1.52
   0  14  12   14.14    1.56
   0  14  12   10.20    0.94
   0 -14  12   11.81    0.94
   0 -14  12   12.45    0.84
   0 -14  12   13.00    0.88
   0 -14  13   49.79    1.38
   0 -14  13   50.90    1.44
   0 -14  13   51.24    1.39
   0  14  13   48.74    2.12
   0  14  13   50.59    2.25
   0 -14  13   50.66    1.44
   0  14  13   49.23    1.45
   0 -14  14    5.82    1.07
   0 -14  14    6.70    0.89
   0 -14  14    7.47    0.95
   0 -14  14    5.32    0.97
   0  14  14    4.62    1.27
   0  14  14    5.78    1.00
   0 -14  14    6.89    1.04
   0 -14  15  137.65    2.72
   0 -14  15  128.63    2.61
   0 -14  15  124.61    2.75
   0  14  15  129.81    2.77
   0 -14  15  137.78    2.70
   0 -14  16   17.68    1.10
   0 -14  16   17.69    1.14
   0 -14  16   14.95    0.93
   0 -14  17  133.56    2.59
   0  14  17  123.32    2.62
   0 -14  17  119.58    2.43
   0 -14  17  128.26    2.65
   0 -14  18   12.59    0.98
   0  14  18    9.88    0.99
   0 -14  18   10.91    0.77
   0 -14  18   11.31    1.03
   0  14  19   46.44    1.24
   0  14  19   52.12    1.38
   0  14  20    2.42    0.67
   0  14  21   20.48    0.70
   0  14  22    0.50    0.24
   0 -15   0    0.08    1.05
   0 -15  -1    0.18    0.99
   0 -15   1    0.25    1.15
   0 -15   2   -0.09    1.04
   0 -15   2   -0.25    0.54
   0  15   3    0.36    0.86
   0 -15   3    0.81    1.03
   0 -15   3    0.32    0.52
   0  15   4   -0.27    0.97
   0  15  -4    0.21    0.61
   0 -15   4    0.02    1.12
   0 -15   4   -0.44    0.52
   0  15  -5   -0.12    0.56
   0  15   5   -0.39    0.95
   0 -15   5   -1.22    1.18
   0 -15   5    0.03    0.56
   0 -15   6   -0.16    0.61
   0 -15   6    0.42    1.25
   0 -15   7   -0.39    0.71
   0  15   8   -0.77    1.33
   0 -15   8    0.70    0.83
   0  15   9    1.45    1.32
   0 -15   9    0.72    0.87
   0 -15  10   -0.21    0.63
   0 -15  10    0.13    0.54
   0 -15  10    0.17    0.66
   0  15  10   -0.22    1.38
   0 -15  10    0.22    0.86
   0 -15  11   -0.26    0.70
   0 -15  11    0.16    0.63
   0 -15  11    0.20    0.67
   0  15  11   -0.09    1.29
   0  15  11   -0.58    1.20
   0 -15  11   -1.15    0.96
   0 -15  12    1.25    0.91
   0 -15  12    0.34    0.69
   0 -15  12    0.11    0.66
   0 -15  12    0.66    0.76
   0  15  12   -0.03    1.26
   0  15  12    0.45    1.29
   0  15  12    0.88    0.85
   0 -15  13   -0.88    0.99
   0 -15  13    0.11    0.75
   0 -15  13   -0.69    0.75
   0 -15  13    1.12    0.86
   0  15  13   -0.33    1.23
   0  15  13   -0.48    1.19
   0  15  13   -0.52    0.92
   0 -15  14    0.71    1.03
   0 -15  14    0.23    0.80
   0 -15  14    0.80    0.86
   0 -15  14   -0.74    0.95
   0  15  14    0.68    1.11
   0  15  14   -0.28    0.93
   0 -15  15   -0.50    0.79
   0 -15  15   -0.77    0.87
   0 -15  15   -0.62    0.96
   0 -15  15    0.29    0.99
   0  15  15    0.42    1.00
   0 -15  16    0.40    0.77
   0 -15  16    0.23    0.89
   0 -15  16    1.30    0.93
   0 -15  16    0.45    1.06
   0  15  16   -0.47    0.96
   0 -15  17   -0.02    0.96
   0 -15  17    0.25    0.72
   0  15  17    1.47    0.97
   0 -15  17    0.01    0.87
   0 -15  18   -0.33    0.62
   0  15  18    0.76    0.86
   0  15  19    0.60    0.76
   0  15  19   -0.22    0.60
   0  15  20    0.02    0.61
   0  15  21   -0.77    0.42
   0  16   0 1023.70   17.19
   0 -16   0 1034.08   17.63
   0 -16  -1   40.51    1.91
   0  16  -1   32.07    1.43
   0  16   1   31.30    1.53
   0 -16   1   44.98    1.98
   0  16   2  194.11    4.13
   0  16  -2  197.15    3.92
   0 -16   2  189.79    4.40
   0  16  -3    2.55    0.74
   0  16   3    1.32    0.96
   0 -16   3    1.68    1.21
   0 -16   3    1.46    0.57
   0  16  -4    9.86    0.82
   0  16   4   10.13    1.26
   0 -16   4    8.85    1.39
   0 -16   4    8.23    0.69
   0  16   5    0.74    1.09
   0 -16   5    0.57    1.28
   0 -16   5   -0.06    0.61
   0 -16   6    1.57    1.32
   0 -16   6    1.70    0.67
   0 -16   7    4.90    0.83
   0 -16   8  374.57    6.50
   0  16   8  386.20    7.65
   0 -16   9   17.83    0.77
   0  16   9   18.96    1.79
   0 -16   9   21.56    1.12
   0 -16  10  174.19    3.43
   0  16  10  174.30    4.55
   0 -16  10  183.90    3.25
   0 -16  10  174.56    3.27
   0 -16  11    4.65    0.75
   0 -16  11    3.87    0.62
   0 -16  11    3.91    0.72
   0  16  11    4.32    1.35
   0  16  11    3.82    1.39
   0 -16  11    4.21    0.98
   0 -16  12    0.86    0.74
   0 -16  12    1.83    0.67
   0 -16  12    0.65    0.74
   0  16  12    1.13    1.37
   0  16  12    2.26    1.28
   0 -16  12    0.78    0.96
   0 -16  13    1.55    1.05
   0 -16  13    3.64    0.77
   0 -16  13    4.36    0.78
   0 -16  13    4.35    0.89
   0  16  13    2.79    1.28
   0  16  13    2.56    1.32
   0  16  13    4.29    0.94
   0 -16  14   16.02    1.19
   0 -16  14   21.45    1.13
   0 -16  14   19.01    0.99
   0 -16  14   20.57    1.04
   0  16  14   17.37    1.58
   0  16  14   18.47    1.17
   0 -16  15    6.64    0.81
   0 -16  15    4.38    0.86
   0 -16  15    4.87    0.99
   0 -16  15    4.77    1.07
   0  16  15    6.22    1.06
   0 -16  16   45.98    1.41
   0 -16  16   39.44    1.16
   0 -16  16   45.37    1.31
   0  16  16   38.93    1.39
   0  16  17    5.03    0.93
   0 -16  17    5.45    0.93
   0 -16  17    5.88    0.69
   0  16  18   24.48    1.06
   0  16  19    2.03    0.70
   0  16  19    1.57    0.59
   0  16  20    1.61    0.55
   0  16  21    1.12    0.34
   0  17   0    0.07    0.89
   0 -17   0   -0.56    1.18
   0  17  -1   -0.02    0.88
   0  17   1    2.18    0.97
   0 -17   1   -0.05    1.18
   0 -17  -1    0.65    1.29
   0 -17   1   -0.28    0.66
   0  17   2    0.55    0.98
   0  17  -2   -0.76    0.83
   0 -17  -2    1.56    1.24
   0 -17   2   -0.68    1.24
   0 -17   2   -0.22    0.64
   0  17   3    0.24    1.05
   0  17  -3    0.60    0.80
   0 -17   3   -0.48    1.27
   0 -17   3   -0.48    0.64
   0  17   4   -0.18    1.13
   0  17  -4    0.54    0.72
   0 -17   4   -0.45    1.27
   0 -17   4    1.12    0.66
   0  17   5    1.02    1.17
   0 -17   5    0.58    1.35
   0 -17   5   -0.01    0.66
   0 -17   6   -0.36    1.35
   0 -17   6    0.39    0.75
   0  17   6   -1.12    1.24
   0 -17   7   -0.08    0.82
   0 -17   8    0.24    0.88
   0  17   8    0.80    1.35
   0 -17   9   -0.46    0.53
   0  17   9   -0.35    1.43
   0 -17   9   -0.67    0.94
   0 -17  10   -0.63    0.69
   0 -17  10    0.64    1.00
   0  17  10   -1.65    1.35
   0 -17  10   -0.52    0.69
   0 -17  11    0.83    0.74
   0 -17  11   -0.14    0.60
   0 -17  11   -0.18    0.72
   0  17  11    0.03    1.33
   0  17  11    0.44    1.40
   0 -17  11    1.12    0.92
   0 -17  12    0.91    0.70
   0 -17  12    0.32    0.66
   0 -17  12   -0.29    0.78
   0  17  12    1.45    1.29
   0  17  12   -1.74    1.45
   0 -17  12   -0.44    1.04
   0 -17  13   -0.62    1.00
   0 -17  13    0.88    0.78
   0 -17  13    0.93    0.73
   0 -17  13   -0.68    0.85
   0  17  13    1.04    1.25
   0  17  13    0.12    0.97
   0 -17  14    0.07    0.75
   0 -17  14   -0.77    0.76
   0 -17  14   -0.39    0.91
   0 -17  14   -0.25    1.01
   0  17  14    0.85    0.98
   0 -17  15    0.45    0.72
   0 -17  15    0.86    0.79
   0 -17  15   -0.63    0.92
   0 -17  15    0.62    0.94
   0  17  15    0.05    0.98
   0 -17  16   -0.19    0.92
   0 -17  16   -1.05    1.04
   0  17  16    1.49    0.91
   0 -17  16    0.33    0.66
   0  17  17    0.68    0.82
   0  17  18   -0.28    0.74
   0  17  19   -0.33    0.66
   0  17  19   -0.39    0.55
   0  17  20    0.25    0.46
   0  17  21    0.50    0.24
   0 -18   0  147.11    3.82
   0  18   0  125.54    3.27
   0 -18   1  252.22    4.49
   0 -18   1  250.50    5.62
   0  18   1  246.53    5.21
   0  18  -1  246.79    5.11
   0 -18  -1  256.31    5.63
   0 -18   2    3.60    0.76
   0 -18   2    4.15    1.37
   0 -18  -2    3.57    1.31
   0  18  -2    4.52    0.98
   0  18   2    4.45    1.18
   0 -18   3  111.39    2.40
   0 -18   3  116.32    3.51
   0  18   3  122.03    3.29
   0  18  -3  121.08    2.91
   0 -18  -3  127.49    3.46
   0 -18   4    0.71    0.75
   0 -18   4    1.97    1.45
   0  18   4    3.35    1.32
   0  18  -4    2.46    0.82
   0 -18   5   26.85    1.06
   0 -18   5   26.21    2.05
   0  18   5   29.31    1.80
   0 -18   6   14.53    0.94
   0 -18   6   14.52    1.76
   0  18   6   17.33    1.63
   0 -18   7   16.49    1.05
   0  18   8   49.64    2.41
   0 -18   8   49.04    1.51
   0  18   9   29.03    2.02
   0 -18   9   27.34    1.31
   0 -18  10    4.52    0.69
   0 -18  10    4.48    1.03
   0  18  10    5.68    1.53
   0 -18  10    3.20    0.73
   0 -18  11    0.39    0.74
   0 -18  11    1.45    0.96
   0  18  11    0.89    1.40
   0  18  11    1.39    1.46
   0 -18  11    1.13    0.71
   0 -18  12   -0.28    0.75
   0 -18  12    0.91    0.63
   0 -18  12    0.64    0.74
   0  18  12   -0.03    1.35
   0  18  12   -0.56    1.40
   0 -18  12   -0.69    1.06
   0 -18  13    0.78    1.03
   0 -18  13    3.38    0.77
   0 -18  13    2.60    0.70
   0 -18  13    3.26    0.83
   0  18  13    4.80    1.38
   0  18  13    5.29    1.00
   0  18  14    9.68    1.07
   0 -18  14    9.16    1.06
   0 -18  14   10.30    0.83
   0 -18  14   12.54    0.98
   0 -18  15    4.94    0.91
   0 -18  15    3.18    0.95
   0  18  15    5.46    1.01
   0 -18  15    5.00    0.71
   0 -18  16    3.59    0.96
   0 -18  16    3.99    0.63
   0  18  16    5.40    0.91
   0  18  17    0.16    0.81
   0  18  18    4.39    0.73
   0  18  19    1.03    0.60
   0  18  19    0.83    0.49
   0  18  20   -0.35    0.39
   0  19   0   -0.24    1.14
   0 -19   0   -1.72    1.54
   0  19   1   -0.44    1.05
   0  19  -1    0.52    1.04
   0 -19   1   -0.07    0.84
   0 -19  -1    0.97    1.47
   0 -19   1    0.26    1.46
   0  19   2   -0.34    1.16
   0  19  -2   -0.04    0.92
   0 -19   2    0.75    0.77
   0 -19   2    0.15    1.34
   0 -19  -2    0.80    1.44
   0  19  -3    0.44    0.87
   0  19   3    0.91    1.22
   0 -19   3   -0.29    0.78
   0 -19   3   -0.68    1.53
   0 -19  -3   -1.22    1.40
   0  19   4    0.34    1.20
   0 -19   4    0.41    0.82
   0 -19   4    1.83    1.44
   0  19   5    0.22    1.30
   0 -19   5    0.76    0.84
   0 -19   5    1.14    1.50
   0 -19   6    1.02    1.54
   0  19   6    0.98    1.36
   0 -19   6    0.09    0.83
   0 -19   7   -0.53    0.88
   0 -19   8   -0.13    0.99
   0  19   9    0.64    1.47
   0 -19   9    2.64    1.03
   0  19   9    0.98    0.95
   0 -19  10    0.97    1.02
   0  19  10   -0.03    1.43
   0  19  10   -0.35    1.55
   0 -19  10    0.01    0.71
   0 -19  11   -0.46    0.70
   0 -19  11    0.43    0.99
   0  19  11   -0.95    1.46
   0  19  11   -1.17    1.44
   0 -19  11   -0.17    0.73
   0 -19  12    0.68    0.76
   0 -19  12   -0.86    1.05
   0  19  12   -2.27    1.46
   0  19  12   -0.33    1.38
   0 -19  12    0.17    0.72
   0 -19  13    0.79    0.80
   0 -19  13    0.51    0.71
   0 -19  13    0.81    1.00
   0  19  13    1.74    0.95
   0 -19  14   -0.01    0.81
   0 -19  14   -0.17    0.67
   0 -19  14    1.16    0.97
   0  19  14    0.24    0.93
   0 -19  15    0.56    0.81
   0 -19  15   -0.11    0.90
   0 -19  15   -0.62    0.62
   0  19  15    0.26    0.96
   0  19  16   -0.66    0.87
   0 -19  16   -0.05    0.88
   0  19  17   -1.05    0.75
   0  19  18   -0.93    0.66
   0  19  19   -0.24    0.38
   0  19  19   -1.04    0.52
   0  19  20    0.17    0.29
   0 -20   0  141.95    2.91
   0 -20   0  143.44    4.12
   0  20   0  142.01    3.65
   0 -20   1  409.37    6.90
   0 -20  -1  428.50    8.29
   0 -20   1  406.38    8.24
   0  20   1  384.35    7.75
   0  20  -1  375.62    7.63
   0 -20   2    7.80    0.91
   0 -20   2    9.86    1.76
   0 -20  -2    8.35    1.70
   0  20   2    5.90    1.33
   0  20  -2    5.77    1.13
   0 -20   3   21.37    1.06
   0 -20   3   22.95    1.91
   0 -20  -3   22.36    1.93
   0  20   3   18.82    1.60
   0  20  -3   18.43    1.31
   0 -20   4   20.15    1.15
   0 -20   4   22.22    2.00
   0 -20  -4   23.11    1.96
   0  20   4   22.73    1.82
   0 -20   5   23.53    1.14
   0 -20   5   26.08    2.17
   0  20   5   26.53    1.91
   0 -20   6    6.05    1.03
   0 -20   6    5.12    1.63
   0  20   6    8.32    1.58
   0  20   7  143.28    4.15
   0 -20   7  148.68    3.06
   0 -20   8   31.50    1.45
   0  20   9   57.08    2.59
   0 -20   9   57.01    1.75
   0 -20  10    3.67    1.07
   0  20  10    4.78    1.53
   0  20  10    4.05    1.55
   0 -20  10    3.43    0.73
   0 -20  11    0.84    0.69
   0  20  11    1.17    1.43
   0  20  11    1.13    1.46
   0 -20  11   -0.30    1.09
   0 -20  11   -0.12    0.74
   0 -20  12   13.56    0.87
   0 -20  12   11.58    0.84
   0 -20  13    9.08    1.09
   0 -20  13   12.50    0.88
   0 -20  13   10.86    0.80
   0  20  13   11.18    1.06
   0 -20  14    7.08    0.92
   0 -20  14    7.56    0.84
   0 -20  14    7.79    0.71
   0  20  14    7.44    1.04
   0  20  15   29.76    1.17
   0 -20  15   23.93    1.14
   0  20  16    4.18    0.83
   0  20  17    2.26    0.71
   0  20  18    0.41    0.59
   0  20  19    1.18    0.32
   0  20  19    0.37    0.43
   0  21   0   -0.70    1.23
   0 -21   0    0.89    1.65
   0 -21   0    0.18    0.93
   0  21  -1    0.36    1.15
   0  21   1    0.13    1.30
   0 -21   1    1.71    1.65
   0 -21  -1    1.79    1.69
   0 -21   1    0.27    0.95
   0  21  -2    0.98    1.03
   0  21   2   -1.50    1.28
   0 -21  -2   -0.33    1.59
   0 -21   2   -0.35    1.58
   0 -21   2    1.25    0.84
   0  21  -3   -0.10    0.98
   0  21   3   -0.42    1.28
   0 -21  -3   -0.85    1.53
   0 -21   3   -0.28    1.65
   0 -21   3    0.08    0.89
   0  21   4    1.03    1.29
   0 -21   4    0.14    1.65
   0 -21  -4    0.20    1.54
   0 -21   4    0.53    0.93
   0  21   5    0.43    1.36
   0 -21   5   -0.41    1.73
   0 -21  -5    0.39    1.64
   0 -21   5    0.81    0.88
   0 -21   6    0.43    0.95
   0  21   6    1.03    1.44
   0 -21   7    1.27    1.13
   0  21   7   -1.32    1.48
   0 -21   8    1.72    1.09
   0 -21   9   -0.07    0.69
   0 -21   9   -0.12    1.05
   0  21   9   -0.24    1.49
   0 -21  10    0.77    0.71
   0 -21  10   -0.48    1.04
   0  21  10    0.31    1.43
   0  21  10   -0.71    1.55
   0 -21  11   -0.43    0.71
   0  21  11   -0.03    1.44
   0 -21  11   -0.97    1.10
   0 -21  12   -0.46    0.67
   0  21  12   -1.34    0.99
   0 -21  12   -1.54    1.02
   0 -21  12    0.67    0.70
   0 -21  13   -0.10    0.65
   0  21  13   -0.94    0.99
   0 -21  13   -0.79    0.92
   0  21  14   -0.20    0.92
   0 -21  14   -0.91    0.85
   0  21  15    0.68    0.86
   0 -21  15    0.78    0.75
   0  21  16    0.18    0.73
   0  21  17   -0.70    0.62
   0  21  18   -0.71    0.50
   0  21  19   -0.01    0.31
   0  22   0  567.01   11.38
   0 -22   0  612.70   12.05
   0  22   1   34.73    1.99
   0  22  -1   34.46    1.89
   0 -22   1   37.29    2.41
   0 -22  -1   36.82    2.51
   0 -22   1   33.28    1.37
   0 -22  -1   35.44    1.52
   0  22   2    3.23    1.43
   0  22  -2    2.78    1.09
   0 -22  -2    3.01    1.76
   0 -22   2    0.90    1.68
   0 -22   2    4.28    0.98
   0  22   3    5.29    1.43
   0 -22  -3    3.56    1.67
   0 -22   3    5.46    1.78
   0 -22   3    5.40    1.07
   0  22   4   -0.22    1.32
   0 -22  -4    1.52    1.73
   0 -22   4   -0.72    1.65
   0 -22   4    0.35    1.00
   0 -22   5    0.15    1.64
   0 -22  -5   -0.62    1.64
   0  22   5    1.95    1.44
   0 -22   5    2.67    1.05
   0 -22   6  109.07    2.53
   0 -22  -6  113.83    3.79
   0  22   6  105.77    3.50
   0 -22   7   14.55    1.22
   0  22   7   13.12    1.75
   0 -22  -7   17.09    2.03
   0 -22   8  102.26    2.44
   0  22   8   88.11    2.99
   0 -22   9   11.42    1.21
   0  22   9   14.55    1.84
   0  22   9   12.03    1.77
   0 -22   9   13.79    0.86
   0  22  10    4.31    1.55
   0  22  10    3.13    1.53
   0 -22  10    2.39    1.12
   0 -22  10    3.41    0.74
   0 -22  11    2.92    1.07
   0 -22  11    1.60    0.67
   0 -22  12    0.42    0.92
   0 -22  12    0.36    0.62
   0  22  12    0.84    0.98
   0  22  13    1.41    0.90
   0 -22  13    0.10    0.89
   0  22  14   32.94    1.21
   0 -22  14   32.08    1.22
   0  22  15    0.73    0.77
   0 -22  15    1.96    0.78
   0  22  16   16.59    0.83
   0  22  17    0.98    0.57
   0  22  18    0.28    0.38
   0  22  18   -0.04    0.41
   0  23   0    0.98    1.27
   0 -23   0   -0.07    1.73
   0 -23   0   -1.51    1.03
   0  23  -1    0.23    1.15
   0  23   1    1.23    1.35
   0 -23  -1    0.14    1.64
   0 -23   1    0.83    1.74
   0 -23  -1   -2.04    1.08
   0 -23   1   -0.84    1.09
   0  23   2    1.37    1.41
   0 -23   2    0.30    1.71
   0 -23  -2    0.48    1.79
   0 -23   2    0.62    1.06
   0  23   3    0.18    1.36
   0 -23   3    1.37    1.80
   0 -23  -3   -0.18    1.65
   0 -23   3    0.56    1.05
   0  23   4    0.67    1.34
   0 -23   4    1.23    1.77
   0 -23  -4    0.18    1.69
   0 -23   4   -1.22    1.01
   0 -23  -5   -0.54    1.71
   0 -23   5   -1.06    1.77
   0 -23   5    0.06    1.06
   0  23   5    0.72    1.47
   0 -23  -6    0.90    1.75
   0 -23   6   -0.56    1.16
   0  23   6    0.03    1.46
   0 -23  -7    1.78    1.75
   0  23   7   -0.77    1.50
   0 -23   7   -0.64    1.13
   0 -23  -8    0.14    1.70
   0  23   8   -0.95    1.14
   0  23   8    0.52    1.44
   0 -23   8   -1.54    1.11
   0 -23  -9   -0.72    1.58
   0  23   9    0.59    1.49
   0 -23   9   -1.66    1.08
   0 -23   9    0.48    0.69
   0 -23  10    0.51    1.03
   0 -23  10   -0.73    0.69
   0 -23  11    0.13    0.99
   0 -23  11   -0.09    0.62
   0  23  12    0.35    0.94
   0 -23  12   -1.28    0.97
   0  23  13   -0.12    0.88
   0 -23  13    0.13    0.84
   0  23  14   -1.28    0.80
   0 -23  14    0.62    0.74
   0  23  15    0.88    0.73
   0 -23  15    0.21    0.70
   0  23  16   -0.17    0.61
   0  23  17   -0.41    0.47
   0  23  18   -0.02    0.26
   0  23  18    0.01    0.29
   0 -24   0    8.52    1.26
   0 -24   0   10.19    2.13
   0  24   0    9.68    1.48
   0 -24   1  199.26    3.90
   0 -24  -1  209.76    3.92
   0 -24   1  190.52    5.40
   0 -24  -1  194.03    5.38
   0  24   1  177.71    4.73
   0  24  -1  173.57    4.55
   0 -24   2   21.94    1.34
   0 -24  -2   27.14    1.43
   0 -24  -2   22.38    2.22
   0 -24   2   24.29    2.27
   0  24   2   20.19    1.86
   0 -24   3    2.93    1.06
   0 -24  -3    7.04    1.89
   0 -24   3    3.57    1.78
   0  24   3    3.55    1.48
   0 -24   4   15.96    1.24
   0 -24  -4   18.32    2.07
   0 -24   4   15.79    2.11
   0  24   4   12.81    1.68
   0 -24   5   33.20    1.54
   0 -24   5   32.19    2.40
   0 -24  -5   34.38    2.37
   0  24   5   30.07    2.17
   0 -24   6   11.64    1.24
   0  24   6    8.08    1.72
   0 -24  -6   11.48    1.90
   0 -24  -7  121.94    4.02
   0  24   7  111.07    3.73
   0  24   7  107.67    3.42
   0  24  -7  103.05    3.45
   0 -24   7  125.99    2.78
   0 -24   8    4.76    1.24
   0 -24   9   91.81    1.97
   0 -24   9  104.13    2.37
   0 -24  10    5.93    1.05
   0 -24  10    5.98    0.70
   0 -24  11    6.61    1.02
   0  24  12    5.66    0.89
   0 -24  12    3.77    0.92
   0  24  13    4.99    0.84
   0 -24  13    3.40    0.79
   0  24  14    3.63    0.74
   0 -24  14   -0.28    0.71
   0  24  15   20.35    0.81
   0 -24  15    8.98    0.79
   0  24  16    1.85    0.54
   0  24  17    3.41    0.40
   0  25   0    1.47    1.26
   0 -25   0    0.51    1.84
   0 -25   0   -0.86    1.24
   0  25   1    2.54    1.33
   0 -25  -1    1.55    1.80
   0 -25   1    0.47    1.83
   0 -25  -1   -0.27    1.13
   0 -25   1   -0.78    1.19
   0  25   2   -0.55    1.33
   0 -25  -2   -1.28    1.79
   0 -25   2   -1.92    1.77
   0 -25  -2    2.30    1.21
   0 -25   2    0.90    1.13
   0  25   3   -0.86    1.37
   0 -25  -3   -0.11    1.78
   0 -25   3   -1.05    1.82
   0 -25   3    0.40    1.11
   0 -25  -3   -1.86    1.20
   0 -25   4   -1.51    1.74
   0 -25   4    2.04    1.15
   0  25   4   -0.72    1.40
   0 -25  -5   -0.63    1.75
   0 -25   5   -0.42    1.16
   0  25   5   -0.39    1.39
   0 -25  -6   -0.40    1.66
   0  25   6   -1.28    1.48
   0 -25   6   -1.35    1.17
   0 -25   7    2.01    1.15
   0  25   8    0.16    0.73
   0 -25   8    0.45    1.12
   0 -25   8    0.27    0.67
   0 -25   9   -0.20    1.06
   0 -25   9    0.38    0.63
   0 -25  10   -0.97    1.03
   0 -25  11   -0.81    0.92
   0  25  12    0.27    0.80
   0 -25  12   -0.36    0.79
   0  25  13    0.32    0.73
   0 -25  13    0.33    0.66
   0  25  14   -1.00    0.65
   0 -25  14   -0.68    0.62
   0  25  15    0.75    0.56
   0  25  16   -0.52    0.42
   0  25  17   -0.22    0.24
   0  25  17    0.18    0.23
   0 -26   0  302.91    7.37
   0 -26   0  325.78    5.78
   0 -26  -1   37.72    1.64
   0 -26   1   38.43    1.63
   0 -26  -1   37.07    2.64
   0 -26   1   33.36    2.54
   0 -26  -2   64.18    1.93
   0 -26   2   58.46    1.86
   0 -26   2   58.72    3.00
   0 -26  -2   57.89    2.93
   0 -26   3    0.67    1.14
   0 -26  -3    2.51    1.20
   0 -26  -3    0.89    1.70
   0 -26   3    0.40    1.69
   0  26   3    1.07    1.30
   0 -26  -4   30.82    1.58
   0 -26   4   30.69    1.47
   0 -26   5   13.89    1.32
   0 -26   6   51.83    1.77
   0 -26   7   21.64    1.31
   0  26   8   75.04    1.67
   0 -26   8   80.14    2.05
   0 -26   9   18.74    1.22
   0 -26  10   59.30    1.70
   0  26  11    1.96    0.82
   0 -26  11    1.11    0.83
   0  26  12   11.67    0.84
   0 -26  12    9.98    0.81
   0  26  13    1.08    0.65
   0 -26  13   -0.18    0.62
   0  26  14   12.65    0.69
   0 -26  14    7.51    0.64
   0  26  15    2.80    0.46
   0  26  16    9.84    0.41
   0 -27   0    0.37    1.21
   0 -27   1    1.42    1.19
   0 -27  -1    0.99    1.20
   0 -27  -2   -1.70    1.13
   0 -27   2   -0.22    1.07
   0 -27   3    1.57    1.10
   0 -27  -3    0.80    1.16
   0 -27   4   -0.20    1.17
   0 -27  -4   -0.59    1.10
   0 -27   5   -0.96    1.15
   0 -27  -5    1.49    1.11
   0 -27   6   -0.02    1.11
   0 -27  -6   -0.09    1.13
   0 -27   7    1.01    1.07
   0  27   7   -0.63    0.77
   0 -27   8   -0.86    0.99
   0 -27   9    1.22    0.92
   0 -27  10   -0.14    0.83
   0  27  11    0.67    0.74
   0 -27  11    0.89    0.70
   0  27  12    0.79    0.67
   0 -27  12   -0.55    0.62
   0  27  13   -0.10    0.58
   0 -27  13   -0.09    0.51
   0  27  14   -0.18    0.46
   0  27  15   -0.63    0.33
   0 -28   0  232.93    4.45
   0 -28   1   65.28    1.95
   0 -28  -1   69.40    1.98
   0 -28  -2   46.58    1.64
   0 -28   2   42.85    1.64
   0 -28   3   -0.01    1.08
   0 -28  -3    0.92    1.11
   0 -28   4    1.99    1.06
   0 -28  -4    1.24    1.05
   0 -28   5    2.43    1.06
   0 -28  -5   -0.19    1.04
   0 -28  -6    4.08    1.07
   0 -28   6    8.96    1.06
   0  28   7    6.95    0.78
   0 -28   7    8.93    1.03
   0 -28   8   31.12    1.26
   0 -28  -8   26.45    1.32
   0 -28   9   19.36    1.03
   0 -28  -9   15.63    1.09
   0 -28  10   18.83    0.96
   0 -28 -10   15.25    1.00
   0  28  11    3.74    0.67
   0 -28  11    3.01    0.64
   0 -28 -11    3.10    0.73
   0 -28  12    3.22    0.55
   0 -28 -12    2.33    0.63
   0  28  13    0.71    0.48
   0  28  14    8.56    0.42
   0 -29   0   -0.18    1.10
   0 -29  -1   -0.14    1.02
   0 -29   1    1.36    1.04
   0 -29   2    0.18    1.02
   0 -29  -2    0.94    0.99
   0 -29   3    1.94    0.95
   0 -29  -3   -0.72    0.98
   0 -29   4    0.01    0.99
   0 -29  -4   -0.49    0.96
   0 -29   5    0.75    0.97
   0 -29  -5   -0.42    0.95
   0  29   6   -0.29    0.73
   0 -29   6    0.42    0.93
   0 -29  -6   -0.50    0.90
   0 -29   7   -0.10    0.86
   0 -29  -7    0.56    0.91
   0 -29   8    0.31    0.79
   0 -29  -8    1.80    0.85
   0 -29   9   -0.12    0.73
   0 -29  -9    0.53    0.78
   0  29  10   -0.19    0.63
   0 -29  10   -0.32    0.61
   0 -29 -10   -0.02    0.66
   0  29  11   -0.26    0.57
   0 -29  11   -0.11    0.51
   0 -29 -11   -0.20    0.58
   0  29  12    0.55    0.46
   0  29  13    0.10    0.35
   0 -30   0    2.59    1.00
   0 -30   1   55.05    1.61
   0 -30  -1   56.68    1.64
   0 -30   2    1.66    0.97
   0 -30  -2    0.83    0.94
   0 -30   3    0.78    0.88
   0 -30  -3   -1.86    0.93
   0 -30   4    0.71    0.86
   0 -30  -4    2.35    0.89
   0 -30   5   -0.83    0.86
   0 -30  -5    0.08    0.84
   0  30   6    0.78    0.64
   0 -30   6    1.11    0.78
   0 -30  -6    1.86    0.79
   0 -30   7   17.68    0.93
   0 -30  -7   17.55    0.97
   0 -30   8   -0.04    0.69
   0 -30  -8    1.09    0.72
   0 -30   9   23.26    0.85
   0 -30  -9   16.99    0.86
   0  30  10   -0.95    0.56
   0 -30  10   -0.32    0.50
   0 -30 -10    0.75    0.55
   0  30  12    0.71    0.33
   0 -31   0   -0.96    0.84
   0 -31   1   -0.98    0.85
   0 -31  -1   -0.91    0.82
   0 -31   2   -0.77    0.81
   0 -31  -2    0.38    0.81
   0 -31   3    0.27    0.83
   0 -31  -3    0.31    0.79
   0 -31   4    0.52    0.78
   0 -31  -4    0.62    0.76
   0  31   5   -0.58    0.63
   0 -31   5    1.03    0.76
   0 -31  -5    0.07    0.72
   0 -31   6   -0.66    0.68
   0 -31  -6   -0.93    0.69
   0 -31   7    0.17    0.61
   0 -31  -7   -0.31    0.63
   0 -31   8    0.19    0.55
   0 -31  -8   -0.02    0.57
   0 -31   9   -0.58    0.47
   0 -31  -9   -0.50    0.49
   0  31  10   -0.19    0.41
   0 -32   0   12.29    0.88
   0 -32  -1    2.71    0.75
   0 -32   1    1.88    0.77
   0 -32   2    0.38    0.74
   0 -32  -2    1.67    0.68
   0 -32   3    2.11    0.71
   0 -32  -3    0.58    0.65
   0  32   4    1.70    0.59
   0 -32   4    2.22    0.69
   0 -32  -4    0.61    0.65
   0 -32   5    4.35    0.64
   0 -32  -5    3.01    0.63
   0 -32   6    2.90    0.58
   0 -32  -6    2.60    0.59
   0 -32   7    7.63    0.58
   0 -32  -7    5.80    0.58
   0  32   8   25.25    0.75
   0 -33   0   -0.87    0.61
   0 -33  -1   -0.55    0.58
   0 -33   1   -0.43    0.61
   0  33   2   -0.82    0.60
   0 -33  -2    0.08    0.57
   0 -33   2   -0.17    0.59
   0  33   3   -0.51    0.52
   0 -33   3   -0.31    0.57
   0 -33  -3    0.53    0.53
   0  33   4   -0.07    0.45
   0 -33  -4    0.42    0.52
   0 -33   4    0.05    0.53
   0 -33  -5   -0.41    0.47
   0 -33   5    0.47    0.45
   0  33  -7   -0.13    0.34
   0  34   0    2.54    0.54
   0  34   1    2.72    0.53
   0  34   2    0.50    0.41
   0  34   3    0.58    0.36
   0  34  -5   -0.01    0.36
   0  34  -6    0.05    0.26
   0  35   0    0.05    0.33
   0  35   1   -0.14    0.29
   0  35  -3   -0.21    0.29
  -1   0   1    0.20    0.07
   1   0  -1    0.28    0.11
  -1   0   2 3264.27   50.97
   1   0  -2 3234.25   50.92
   1   0   2 3218.59   50.92
  -1   0   3   -0.03    0.19
   1   0   3    0.14    0.13
   1   0  -3    0.13    0.12
  -1   0   4 4009.35   62.66
   1   0   4 3999.23   62.52
   1   0  -4 3940.97   62.51
  -1   0   5    0.12    0.18
  -1   0   5    0.05    0.25
  -1   0  -6 2070.96   33.96
  -1   0   6 2114.16   33.85
  -1   0   6 2186.68   33.76
   1   0  -7    0.68    0.27
  -1   0  -7    0.40    0.47
  -1   0   7    0.56    0.34
  -1   0   7    0.66    0.27
   1   0   7    0.45    0.18
   1   0  -8 3687.33   58.39
  -1   0  -8 3656.11   58.65
  -1   0   8 3607.73   58.50
  -1   0   8 3817.36   58.40
  -1   0  -9    0.82    0.57
  -1   0   9    0.10    0.41
   1   0   9    0.07    0.37
  -1   0   9    0.35    0.35
  -1   0 -10  961.95   16.31
  -1   0  10  996.12   15.95
   1   0  10 1016.04   15.93
  -1   0 -11    0.70    0.60
   1   0  11    0.47    0.48
  -1   0  11    0.44    0.49
  -1   0  12  121.27    2.28
   1   0  12  117.89    2.26
  -1   0  13    0.33    0.64
   1   0  13   -0.22    0.63
   1   0  14  365.69    6.18
  -1   0  14  367.94    6.16
  -1   0  14  361.25    6.12
   1   0  14  359.19    6.16
   1   0  14  356.66    6.11
  -1   0  14  363.58    6.11
  -1   0  14  368.16    6.17
  -1   0  14  359.43    6.17
   1   0  15   -0.40    0.75
  -1   0  15    0.21    0.69
  -1   0  15    0.36    0.84
  -1   0  15   -0.85    0.80
   1   0  15    0.20    0.82
  -1   0  15    0.71    0.78
   1   0  15    0.41    0.86
  -1   0  15    0.44    0.78
  -1   0  16  204.21    3.74
   1   0  16  198.67    3.75
   1   0  16  204.90    3.74
  -1   0  16  203.33    3.70
   1   0  16  199.00    3.68
  -1   0  16  197.21    3.68
  -1   0  16  202.94    3.74
  -1   0  16  197.63    3.75
   1   0  17   -0.20    0.98
   1   0  17    1.31    1.00
  -1   0  17    1.07    0.89
  -1   0  17   -0.97    0.98
  -1   0  17   -0.89    1.01
   1   0  17   -0.62    0.91
  -1   0  17    0.78    0.88
  -1   0  18  122.83    2.48
  -1   0  18  120.22    2.47
   1   0  18  121.63    2.56
  -1   0  18  121.00    2.57
   1   0  18  119.32    2.57
  -1   0  18  117.06    2.58
   1   0  19    0.61    1.03
  -1   0  19    0.47    1.01
   1   0  19    0.51    1.01
  -1   0  19   -1.07    1.06
  -1   0  19    0.12    0.86
  -1   0  20   54.21    1.56
   1   0  20   55.66    1.58
  -1   0  20   58.53    1.64
   1   0  20   60.60    1.62
   1   0  21    0.54    0.79
  -1   0  21   -0.05    0.85
  -1   0  22   32.60    1.04
  -1   0  23    0.27    0.50
   1   1   0   84.89    1.51
   1  -1   0   87.59    1.51
  -1   1   1  475.70    7.42
   1   1   1  463.67    7.41
   1   1  -1  477.97    7.40
   1  -1  -1  477.09    7.39
   1  -1  -2  170.24    2.66
   1   1  -2  161.29    2.65
   1   1   2  162.00    2.66
   1  -1   2  166.85    2.66
  -1  -1   3   42.80    0.91
  -1   1   3   48.21    0.96
   1   1   3   49.20    0.97
  -1  -1  -3   43.45    0.96
   1  -1   3   46.30    0.87
   1  -1  -3   47.15    0.86
   1   1  -3   45.53    0.86
   1   1   3   44.31    0.87
  -1  -1   4    2.21    0.14
  -1  -1   4    1.95    0.25
  -1   1   4    2.44    0.29
   1   1   4    2.33    0.31
  -1  -1  -4    2.42    0.33
   1  -1  -4    2.22    0.12
   1   1   4    2.20    0.19
   1   1  -4    2.30    0.18
  -1  -1   5    0.88    0.24
  -1  -1   5    0.95    0.14
  -1   1   5    1.13    0.29
   1  -1  -5    0.98    0.14
  -1  -1  -5    0.80    0.31
   1   1  -5    0.97    0.13
   1  -1  -5    0.94    0.14
   1  -1   5    0.99    0.13
   1   1   5    1.15    0.14
  -1  -1  -6   47.12    1.17
   1  -1  -6   50.10    0.94
  -1  -1   6   47.82    0.91
   1   1   6   53.20    1.19
  -1  -1   6   44.94    1.04
  -1   1   6   52.56    1.09
  -1   1   6   52.12    1.15
  -1  -1  -7 1087.19   18.15
   1  -1  -7 1133.31   17.88
   1   1   7 1211.78   18.19
  -1   1   7 1198.95   18.13
  -1   1   7 1166.71   18.04
  -1   1  -8  494.60    8.40
  -1  -1  -8  493.74    8.33
   1  -1  -8  503.35    8.01
  -1   1   8  496.84    8.17
  -1   1   8  507.08    8.25
   1   1   8  485.61    8.05
  -1   1  -9  829.96   14.02
   1   1  -9  823.11   13.74
  -1  -1  -9  879.48   13.99
   1   1   9  862.31   13.60
  -1   1   9  877.54   13.63
  -1  -1   9  914.44   13.68
   1   1   9  791.25   13.58
  -1   1   9  854.75   13.77
  -1   1   9  867.81   13.86
  -1  -1 -10  115.34    2.42
  -1   1  10  119.82    2.11
   1   1  10  118.40    2.08
   1   1  11   96.14    1.81
  -1   1  11   93.09    1.84
  -1  -1 -11   91.62    2.10
  -1   1 -11   91.18    2.17
  -1   1  12    0.16    0.55
   1   1  12   -1.00    0.55
   1   1  13    4.34    0.71
  -1   1  13    2.71    0.69
   1  -1  14    0.79    0.68
   1   1  14    0.34    0.65
  -1   1  14    0.93    0.61
  -1  -1  14    0.92    0.69
  -1  -1  14    1.60    0.72
  -1   1  14    1.47    0.73
  -1   1  14    1.33    0.74
   1  -1  14    1.54    0.76
  -1  -1  14    0.24    0.71
   1   1  14    0.65    0.68
   1  -1  14    1.31    0.77
  -1   1  14    0.52    0.68
  -1  -1  14    1.05    0.69
  -1   1  14    0.67    0.70
  -1  -1  15    2.72    0.80
  -1  -1  15    2.40    0.83
   1  -1  15    3.74    0.85
  -1   1  15    2.91    0.83
  -1   1  15    2.91    0.79
   1  -1  15    3.60    0.88
   1   1  15    2.43    0.80
  -1   1  15    2.14    0.64
  -1   1  15    2.53    0.75
   1   1  15    3.33    0.75
   1  -1  15    2.75    0.76
  -1  -1  15    2.94    0.74
  -1   1  15    2.45    0.89
  -1   1  15    2.35    0.83
  -1  -1  15    2.63    0.84
   1   1  16    5.81    0.87
  -1  -1  16    4.80    0.93
   1   1  16    4.66    0.90
   1   1  16    5.69    0.94
  -1   1  16    4.88    0.84
  -1   1  16    5.68    0.92
   1  -1  16    6.30    0.96
  -1   1  16    6.10    0.94
   1  -1  16    5.77    0.91
  -1  -1  16    4.75    0.89
   1  -1  16    3.74    0.96
  -1   1  16    2.89    0.69
  -1  -1  16    4.00    0.89
  -1   1  16    5.10    0.97
  -1   1  16    6.29    1.01
  -1  -1  16    5.36    0.93
   1  -1  17   21.89    1.10
  -1   1  17   19.74    1.04
   1  -1  17   19.37    1.15
  -1   1  17   19.33    1.14
  -1  -1  17   20.16    1.12
  -1  -1  17   19.67    1.11
   1   1  17   19.28    1.20
   1  -1  17   21.28    1.24
  -1   1  17   16.64    1.12
  -1  -1  17   20.94    1.17
   1   1  17   22.11    1.18
  -1  -1  17   19.72    1.18
  -1   1  17   19.28    1.17
  -1  -1  18    3.88    0.94
  -1   1  18    4.49    0.87
   1  -1  18    2.68    1.03
   1  -1  18    3.83    1.09
   1   1  18    1.87    1.08
  -1   1  18    1.95    1.00
   1   1  18    2.69    0.98
  -1  -1  18    3.20    0.98
  -1   1  18    2.75    0.99
  -1  -1  18    5.46    1.04
  -1   1  18    1.99    1.04
  -1  -1  18    2.04    1.05
  -1  -1  19    3.97    0.89
   1   1  19    5.82    1.01
   1  -1  19    5.01    1.05
  -1  -1  19    4.24    0.96
  -1  -1  19    2.62    1.06
  -1   1  19    2.72    1.05
  -1   1  19    3.21    0.97
   1   1  19    3.64    1.01
   1  -1  19    3.89    1.02
  -1  -1  19    2.65    0.98
   1  -1  20    2.40    0.93
  -1   1  20    1.42    0.96
  -1  -1  20    2.03    0.98
   1  -1  20   -0.39    0.97
   1   1  20    0.28    0.90
  -1  -1  20    0.04    0.92
  -1   1  20   -0.38    0.91
  -1   1  21   -0.35    0.83
  -1  -1  21   -0.59    0.83
   1   1  21    0.53    0.78
   1  -1  21    0.26    0.81
  -1  -1  22    0.88    0.71
  -1   1  22    1.61    0.71
  -1  -1  23    6.91    0.54
  -1   1  23    5.46    0.55
   1   2   0  951.97   15.09
  -1   2  -1 2628.77   40.15
   1   2  -1 2523.58   40.13
   1   2   1 2568.07   40.21
  -1  -2   1 2475.34   40.19
  -1   2  -2  121.65    2.02
  -1  -2  -2  123.02    2.14
   1   2  -2  123.94    2.10
   1   2   2  122.34    2.11
   1   2   3   64.79    1.31
  -1  -2  -3   62.20    1.28
   1   2   3   65.23    1.21
  -1   2   4    0.38    0.27
   1   2   4    1.36    0.29
  -1  -2  -4    1.09    0.30
   1  -2  -4    0.56    0.19
   1  -2   4    0.72    0.19
   1   2  -4    0.55    0.18
   1   2   4    0.68    0.19
   1   2   5  108.65    2.02
  -1   2   5  112.12    2.01
   1  -2  -5  111.75    1.74
  -1  -2  -5  101.97    1.98
   1   2   5   94.96    1.79
   1  -2   5  103.18    1.78
   1   2  -5   95.15    1.78
   1  -2  -5  107.45    1.79
   1   2   6   45.89    1.07
  -1   2   6   44.94    1.04
  -1   2   6   42.34    0.98
  -1  -2  -6   42.48    1.04
   1  -2  -6   43.17    0.76
   1   2  -6   36.60    0.71
   1   2   6   36.50    0.73
   1  -2   6   37.80    0.70
   1  -2  -6   39.06    0.72
  -1  -2  -7 1028.25   16.86
   1  -2  -7 1028.55   16.56
   1   2   7 1081.43   16.93
  -1   2   7 1080.13   16.87
  -1   2   7 1049.69   16.83
  -1  -2  -8  190.76    3.53
   1  -2  -8  180.94    3.17
   1   2   8  204.22    3.60
  -1   2   8  192.86    3.46
  -1   2   8  213.33    3.55
  -1  -2  -9 1016.19   15.80
   1   2   9  974.16   15.43
  -1  -2   9  922.00   15.44
  -1  -2   9  962.82   15.46
   1  -2   9  942.23   15.42
  -1   2   9 1010.99   15.46
  -1   2   9  995.57   15.72
  -1   2   9  991.44   15.76
   1   2   9  968.05   15.57
  -1  -2 -10  130.16    2.64
  -1   2 -10  129.03    2.75
  -1   2  10  128.37    2.32
   1   2  10  126.37    2.29
  -1  -2  10  130.94    2.37
  -1   2  10  127.18    2.51
  -1   2  10  126.92    2.55
   1   2  11   42.59    1.03
  -1   2  11   42.69    1.07
  -1   2 -11   41.86    1.38
   1   2  12    5.68    0.61
  -1   2  12    5.86    0.61
   1   2  13   37.68    1.07
  -1   2  13   35.55    1.08
  -1   2  14   40.73    1.18
   1   2  14   40.64    1.14
   1  -2  14   41.47    1.21
  -1  -2  14   43.72    1.19
   1  -2  14   41.63    1.23
   1   2  14   42.03    1.23
  -1  -2  14   43.11    1.24
  -1   2  14   40.86    1.18
   1  -2  14   42.64    1.25
  -1   2  14   40.09    1.12
  -1  -2  14   42.10    1.20
  -1   2  14   40.35    1.28
  -1   2  14   39.72    1.25
  -1  -2  14   39.06    1.23
   1  -2  15  138.58    2.64
  -1  -2  15  135.53    2.59
  -1   2  15  136.81    2.59
   1   2  15  131.19    2.55
  -1   2  15  129.46    2.53
   1  -2  15  132.68    2.61
  -1   2  15  123.60    2.54
  -1   2  15  130.98    2.59
  -1  -2  15  132.52    2.64
   1  -2  15  128.23    2.67
   1   2  15  134.29    2.64
  -1  -2  15  128.59    2.61
  -1   2  15  131.37    2.62
  -1  -2  15  130.02    2.64
  -1   2  15  133.35    2.65
   1  -2  16   26.69    1.25
  -1  -2  16   23.65    1.13
  -1   2  16   24.74    1.15
  -1   2  16   21.13    0.97
   1   2  16   24.67    1.13
  -1   2  16   23.71    1.18
  -1   2  16   23.84    1.14
  -1  -2  16   24.55    1.11
   1  -2  16   26.62    1.17
  -1   2  16   24.93    1.02
   1  -2  16   24.09    1.13
   1   2  16   25.96    1.00
  -1  -2  16   25.71    1.09
  -1   2  16   25.87    1.18
  -1  -2  16   24.97    1.16
  -1   2  17   67.96    1.60
   1  -2  17   67.89    1.80
  -1  -2  17   67.06    1.69
   1  -2  17   69.67    1.72
  -1   2  17   68.63    1.76
  -1  -2  17   63.81    1.72
  -1   2  17   62.53    1.78
  -1  -2  17   63.98    1.74
   1   2  17   67.14    1.74
  -1   2  17   66.28    1.69
  -1  -2  17   69.36    1.78
   1  -2  17   67.21    1.83
   1  -2  18   22.18    1.22
  -1   2  18   20.46    1.01
   1   2  18   19.64    1.27
  -1  -2  18   21.55    1.14
  -1  -2  18   21.11    1.13
  -1   2  18   19.19    1.20
  -1  -2  18   18.85    1.22
   1   2  18   21.83    1.16
  -1   2  18   20.36    1.13
   1  -2  18   24.79    1.27
  -1  -2  18   20.63    1.25
   1  -2  19   18.24    1.18
  -1  -2  19   18.88    1.05
  -1  -2  19   18.60    1.08
   1   2  19   17.29    1.20
  -1   2  19   19.89    1.17
  -1  -2  19   16.34    1.17
  -1  -2  19   17.71    1.18
  -1   2  19   18.97    1.13
   1  -2  19   18.44    1.19
   1   2  19   21.93    1.15
   1  -2  20   11.26    1.01
  -1   2  20   10.74    1.03
  -1  -2  20   11.65    1.05
   1  -2  20   10.49    1.03
  -1  -2  20    9.28    1.06
   1   2  20   10.60    0.98
  -1   2  20   12.49    0.98
  -1  -2  21    7.03    0.88
  -1   2  21    8.04    0.90
   1   2  21    7.26    0.78
   1  -2  21    5.37    0.89
  -1   2  22    5.51    0.73
  -1  -2  22    4.72    0.73
  -1   2  23   12.00    0.62
  -1  -2  23   12.46    0.59
   1   3   0  391.19    6.33
   1   3   1   67.79    1.22
   1   3  -1   62.34    1.11
   1  -3  -2 3985.55   63.92
   1  -3   2 4173.69   63.93
  -1  -3  -2 4093.32   63.94
   1   3  -2 4042.16   63.78
  -1  -3   2 4021.35   63.98
  -1   3  -3    7.12    0.21
  -1  -3  -3    7.30    0.39
   1  -3   3    7.25    0.35
   1  -3  -3    7.18    0.34
   1   3   4  270.90    4.63
  -1  -3  -4  265.03    4.58
   1  -3  -4  268.27    4.48
   1   3  -4  276.21    4.48
   1   3   4  271.03    4.49
   1  -3   4  275.22    4.48
   1   3   5   24.56    0.77
  -1  -3  -5   25.39    0.75
   1  -3   5   24.55    0.58
   1   3  -5   22.70    0.59
   1   3   5   22.62    0.60
   1  -3  -5   24.60    0.59
   1   3   6  156.91    2.82
  -1   3   6  160.52    2.78
  -1  -3  -6  155.24    2.74
   1   3  -6  142.04    2.50
   1  -3   6  143.93    2.48
   1   3   6  145.54    2.52
   1  -3  -6  147.03    2.49
  -1   3   7    5.32    0.49
   1   3   7    5.35    0.54
  -1   3   7    6.58    0.53
  -1  -3  -7    5.32    0.51
   1   3   7    4.84    0.21
  -1  -3  -8  239.06    4.29
  -1   3   8  242.61    4.33
   1   3   8  244.08    4.39
  -1   3   8  237.41    4.30
  -1  -3  -9    1.08    0.53
  -1  -3   9    0.83    0.38
  -1   3   9    0.45    0.36
   1  -3   9    0.94    0.35
   1   3   9    0.73    0.34
  -1  -3   9    0.53    0.37
   1   3   9    1.04    0.59
   1   3   9    0.65    0.40
  -1   3   9    1.11    0.53
  -1   3   9    1.12    0.47
  -1  -3 -10   56.88    1.49
  -1   3  10   58.60    1.25
   1  -3  10   59.71    1.22
   1   3  10   58.59    1.21
  -1  -3  10   61.24    1.27
  -1  -3  10   60.31    1.26
   1   3  10   58.99    1.36
  -1   3  10   58.66    1.51
  -1   3  10   56.65    1.49
  -1   3 -11   -0.01    0.67
   1  -3  11    0.25    0.44
   1   3  11    0.15    0.46
  -1  -3  11    0.40    0.53
  -1   3  11    0.23    0.50
  -1  -3  11    0.31    0.48
  -1   3  11    0.20    0.48
  -1   3  11    0.23    0.46
  -1   3  12   15.15    0.71
   1  -3  12   12.65    0.69
   1   3  12   13.68    0.70
  -1   3 -12   13.05    0.96
  -1  -3  13    1.36    0.62
   1  -3  13    1.51    0.67
   1  -3  13    1.31    0.68
  -1  -3  13    2.36    0.69
  -1   3  13    1.62    0.67
  -1   3  13    1.49    0.61
  -1  -3  13    1.42    0.61
  -1  -3  14   15.73    0.91
   1  -3  14   15.76    0.92
  -1   3  14   15.49    0.81
   1   3  14   15.34    0.82
  -1  -3  14   17.95    0.86
  -1   3  14   15.88    0.85
  -1  -3  14   16.52    0.83
   1  -3  14   15.90    0.84
   1   3  14   16.28    0.75
  -1   3  14   16.69    0.73
   1  -3  14   15.54    0.88
  -1  -3  14   16.59    0.91
  -1   3  14   17.79    0.93
  -1   3  14   16.08    0.90
  -1  -3  14   15.86    0.90
   1   3  15    0.93    0.67
  -1  -3  15   -0.03    0.77
  -1   3  15   -0.07    0.65
   1  -3  15    0.48    0.76
  -1   3  15   -0.60    0.79
  -1  -3  15    0.61    0.86
  -1   3  15   -0.21    0.84
  -1  -3  15    0.10    0.80
  -1   3  15   -0.34    0.79
   1  -3  15    0.03    0.88
  -1  -3  15    0.64    0.80
  -1   3  15    0.65    0.75
   1   3  15    0.03    0.74
   1  -3  15   -0.04    0.81
  -1  -3  15    0.21    0.73
  -1  -3  16   69.72    1.80
   1   3  16   69.02    1.73
  -1   3  16   64.83    1.62
   1  -3  16   71.78    1.80
  -1   3  16   69.96    1.69
  -1   3  16   66.22    1.60
  -1   3  16   71.45    1.71
  -1  -3  16   68.91    1.75
   1  -3  16   69.10    1.78
   1  -3  16   68.82    1.70
  -1  -3  16   68.04    1.66
  -1   3  16   74.36    1.79
  -1  -3  16   70.87    1.77
  -1  -3  16   68.20    1.77
  -1   3  16   69.62    1.82
  -1  -3  17    2.07    0.87
   1  -3  17   -0.93    0.97
  -1   3  17    0.50    0.97
   1   3  17   -0.74    0.91
   1  -3  17   -0.96    1.02
  -1  -3  17    0.28    1.00
  -1   3  17   -0.18    0.72
  -1   3  17    0.21    0.86
  -1   3  17    0.29    1.00
  -1  -3  17   -0.15    0.94
   1  -3  17    1.00    0.95
  -1  -3  17    1.32    0.93
  -1   3  17   -0.90    0.72
   1  -3  18   14.16    1.09
  -1  -3  18   11.20    1.06
  -1   3  18   12.75    0.86
  -1  -3  18   14.66    0.97
   1  -3  18   14.30    1.12
  -1  -3  18   12.68    1.15
   1  -3  18   11.12    1.14
   1   3  18   10.83    0.99
  -1   3  18   10.41    0.79
  -1   3  18   11.42    1.00
  -1   3  18   13.59    1.14
  -1  -3  18   13.77    1.08
  -1  -3  19    2.10    0.89
   1  -3  19    1.81    0.98
   1  -3  19    1.98    1.03
   1   3  19    0.39    0.93
  -1  -3  19    1.81    1.05
  -1   3  19    1.65    0.90
  -1  -3  19    2.10    1.05
  -1   3  19    3.33    1.02
  -1  -3  19    2.95    0.93
   1  -3  20   10.45    1.07
  -1  -3  20   13.07    1.07
  -1   3  20   12.33    1.03
  -1  -3  20   13.49    1.05
   1  -3  20   12.22    1.01
   1   3  21    2.48    0.71
   1  -3  21    3.57    0.90
  -1   3  21    1.88    0.84
  -1  -3  21    0.98    0.86
  -1   3  22    1.70    0.69
  -1  -3  22    1.20    0.68
  -1   3  23    0.02    0.47
  -1  -3  23    0.08    0.46
   1   4   0  530.55    8.57
   1  -4   0  531.38    8.63
   1  -4  -1   56.07    1.14
  -1  -4  -1   55.55    1.13
   1   4  -1   53.05    1.04
   1   4   1   54.44    1.12
  -1  -4   1   52.46    1.14
   1  -4   2   46.86    1.04
   1  -4  -2   48.07    1.04
  -1  -4  -2   47.52    1.04
   1   4   2   47.48    1.06
   1   4  -2   44.64    0.89
   1  -4   3  708.41   10.99
   1  -4  -3  716.61   10.99
  -1  -4  -3  715.76   11.03
  -1  -4   3  687.87   11.11
   1   4   4  625.28   10.17
  -1   4  -4  608.75    9.80
   1  -4  -4  624.71   10.02
   1  -4   4  629.73   10.01
   1   4   5  101.66    2.09
  -1  -4  -5  102.46    2.01
   1  -4   5   99.26    1.88
   1   4  -5  107.55    1.90
   1   4   5  102.21    1.90
   1  -4  -5  107.86    1.90
   1   4   6   51.81    1.28
  -1  -4  -6   53.01    1.23
   1  -4  -6   48.04    1.02
   1   4  -6   51.28    1.04
   1   4   6   50.42    1.05
   1  -4   6   46.58    1.01
   1   4   7   53.47    1.37
  -1   4   7   51.14    1.32
  -1   4   7   51.72    1.32
  -1  -4  -7   55.46    1.28
   1   4   7   48.22    1.02
   1   4  -7   49.38    1.01
  -1  -4  -8   60.01    1.47
  -1   4   8   63.76    1.57
   1   4   8   60.71    1.60
  -1   4   8   61.51    1.55
  -1  -4  -9  109.43    2.24
  -1  -4   9  108.12    1.95
   1   4   9  106.17    1.91
  -1  -4   9  100.84    1.96
   1  -4   9  106.42    1.91
  -1   4   9  104.56    1.93
  -1   4   9  111.67    2.34
   1   4   9  111.09    2.40
  -1   4   9  115.29    2.35
  -1  -4 -10   52.58    1.39
  -1  -4  10   49.95    1.13
  -1   4  10   51.14    1.12
   1   4  10   49.53    1.08
   1  -4  10   49.52    1.10
  -1  -4  10   50.99    1.14
  -1   4  10   51.16    1.45
   1   4  10   52.86    1.56
   1   4  10   50.07    1.32
  -1   4  10   54.74    1.50
  -1   4 -11    5.76    0.84
   1  -4  11    6.39    0.53
   1   4  11    6.58    0.56
  -1  -4  11    6.49    0.53
  -1  -4  11    6.58    0.58
  -1   4  11    6.53    0.56
  -1   4  11    6.20    0.66
  -1   4  11    5.92    0.68
  -1   4  12   56.13    1.31
   1   4  12   54.46    1.28
  -1  -4  12   51.18    1.40
   1  -4  12   53.95    1.28
  -1  -4  12   54.52    1.30
  -1   4 -12   49.24    1.68
   1  -4  13    7.20    0.73
  -1  -4  13    5.84    0.70
  -1  -4  13    8.65    0.73
   1   4  13    8.67    0.72
  -1   4  13    8.07    0.68
   1  -4  13    7.72    0.68
   1  -4  13    7.41    0.71
  -1  -4  13    8.66    0.75
  -1   4  13    8.24    0.75
  -1   4  13    8.15    0.71
  -1  -4  13    8.77    0.72
   1  -4  14    1.77    0.70
  -1  -4  14    2.38    0.72
  -1   4  14    2.18    0.55
   1   4  14    2.80    0.58
  -1  -4  14    3.08    0.77
  -1   4  14    3.01    0.71
   1   4  14    2.98    0.67
   1  -4  14    3.05    0.73
  -1   4  14    2.82    0.62
   1  -4  14    2.96    0.73
  -1  -4  14    2.20    0.66
  -1   4  14    3.11    0.72
  -1  -4  14    2.62    0.74
  -1  -4  14    2.95    0.77
  -1   4  14    2.35    0.72
   1  -4  15    9.08    0.95
  -1  -4  15    9.66    0.94
   1   4  15    7.91    0.82
  -1   4  15    7.53    0.81
  -1   4  15    9.32    0.90
  -1  -4  15    8.92    0.84
   1  -4  15    8.78    0.85
   1   4  15    8.04    0.71
  -1   4  15    8.59    0.69
   1  -4  15    8.42    0.93
  -1  -4  15    8.03    0.88
  -1   4  15    8.74    0.91
  -1  -4  15    7.59    0.88
  -1   4  15    8.59    0.87
  -1  -4  15    7.32    0.86
  -1   4  16    0.17    0.73
  -1   4  16   -0.69    0.83
   1  -4  16    0.88    0.91
   1  -4  16    0.98    0.95
  -1  -4  16    0.51    0.82
  -1   4  16   -0.14    0.93
  -1  -4  16    0.98    0.89
   1   4  16   -0.29    0.78
  -1   4  16    0.21    0.90
  -1   4  16    0.63    0.64
  -1  -4  16    0.58    0.88
   1  -4  16    0.61    0.83
  -1  -4  16    0.61    0.93
  -1  -4  16   -0.73    0.92
  -1   4  16   -0.45    0.97
   1   4  17    6.10    0.91
  -1  -4  17    5.96    0.93
   1  -4  17    5.98    1.02
  -1   4  17    6.33    0.73
   1  -4  17    6.91    1.11
  -1   4  17    5.97    0.82
  -1   4  17    5.34    0.88
  -1  -4  17    8.07    1.08
  -1   4  17    6.84    1.03
  -1  -4  17    8.60    1.01
   1  -4  17    6.62    1.03
  -1  -4  17    6.29    1.00
   1   4  18    1.32    0.88
   1  -4  18    0.40    0.98
  -1  -4  18   -0.08    0.89
   1  -4  18   -1.16    1.02
  -1   4  18    2.31    0.89
  -1  -4  18    0.23    1.06
  -1   4  18    0.86    0.70
  -1   4  18   -0.42    1.03
  -1  -4  18   -0.04    1.02
  -1  -4  18    0.03    0.97
   1  -4  18    1.16    1.00
  -1  -4  19    1.59    0.83
   1  -4  19    0.42    0.91
   1  -4  19   -1.70    1.07
  -1   4  19   -0.44    0.62
  -1   4  19    0.62    0.84
   1   4  19    0.12    0.86
  -1  -4  19   -0.55    1.02
  -1   4  19   -0.02    0.99
  -1  -4  19   -0.08    0.91
   1  -4  20    2.30    0.88
   1   4  20    2.93    0.78
   1  -4  20    4.64    1.02
  -1  -4  20    2.47    0.97
  -1   4  20    2.83    0.95
  -1  -4  20    2.73    0.97
  -1  -4  20    4.21    0.91
   1  -4  21    1.08    0.86
   1   4  21    0.88    0.64
  -1   4  21    0.95    0.82
  -1  -4  21    1.33    0.84
   1  -4  21    0.43    0.76
  -1   4  22    1.36    0.66
  -1  -4  22    0.05    0.66
  -1   4  23    5.60    0.51
   1   5   0   30.48    0.77
   1  -5   0   34.16    0.86
   1   5   1    1.14    0.30
   1   5  -1    1.29    0.24
   1  -5  -1    1.40    0.32
  -1  -5   1    1.47    0.32
   1  -5  -2   47.93    1.06
   1  -5   2   45.15    1.06
  -1  -5  -2   43.99    1.03
   1   5   2   46.18    1.07
  -1  -5   2   44.28    1.11
   1  -5   3  786.50   12.05
   1  -5  -3  743.01   12.04
  -1  -5  -3  794.89   12.09
   1   5  -3  708.82   11.83
  -1  -5   3  759.06   12.18
  -1   5  -4   16.08    0.40
   1   5   4   16.21    0.68
  -1  -5  -4   17.25    0.66
   1  -5   4   17.02    0.59
   1  -5  -4   17.91    0.60
   1   5   5  688.68   11.18
  -1  -5  -5  705.08   11.08
   1  -5  -5  669.60   10.96
   1  -5   5  658.61   10.96
   1   5   6    2.35    0.52
  -1  -5  -6    2.86    0.46
   1  -5   6    2.62    0.32
   1  -5  -6    2.83    0.33
   1   5  -6    2.87    0.33
   1   5   6    2.80    0.34
   1   5   7   51.70    1.44
  -1   5   7   51.39    1.41
  -1   5   7   56.58    1.42
  -1  -5  -7   57.26    1.33
   1   5  -7   51.27    1.12
   1   5   7   51.17    1.13
  -1   5   8    0.60    0.53
   1   5   8   -0.15    0.54
  -1   5   8    0.10    0.53
  -1  -5  -8    0.01    0.48
   1   5   8    0.19    0.23
  -1  -5  -9   11.58    0.71
  -1  -5   9    8.66    0.52
  -1  -5   9   11.06    0.50
  -1   5   9    9.64    0.48
   1   5   9    9.13    0.45
   1  -5   9    9.72    0.46
   1   5   9   10.44    0.84
  -1   5   9   10.67    0.76
  -1   5   9   11.29    0.81
  -1  -5 -10    1.19    0.54
  -1   5  10    0.42    0.62
   1   5  10    0.63    0.52
  -1   5  10    0.76    0.62
   1   5  10    0.79    0.69
  -1   5  10    0.69    0.43
   1   5  10    0.51    0.39
   1  -5  10    0.52    0.41
  -1  -5  10    1.77    0.44
  -1  -5  10    0.77    0.44
   1   5  11  148.44    2.99
  -1   5  11  153.78    3.16
   1   5  11  149.54    3.26
  -1   5  11  143.45    3.13
   1  -5  11  148.49    2.65
  -1  -5  11  145.77    2.72
   1   5  11  147.14    2.66
  -1   5  11  147.51    2.68
  -1  -5  11  154.95    2.68
  -1   5 -12    0.59    0.81
   1  -5  12    0.97    0.55
   1   5  12    0.73    0.61
  -1   5  12    0.88    0.63
  -1  -5  12    0.82    0.58
  -1  -5  12    1.88    0.67
  -1   5  12    0.56    0.60
  -1  -5  13   55.35    1.37
  -1  -5  13   54.67    1.37
   1  -5  13   51.90    1.36
   1  -5  13   53.28    1.35
   1   5  13   54.51    1.35
  -1   5  13   54.54    1.34
  -1   5  13   54.75    1.35
  -1  -5  13   54.20    1.36
  -1   5  13   56.54    1.36
  -1  -5  13   52.86    1.35
  -1  -5  14    0.35    0.70
   1  -5  14    0.75    0.73
  -1  -5  14    1.72    0.68
   1   5  14    1.22    0.62
  -1  -5  14    0.88    0.76
  -1   5  14    1.48    0.63
   1   5  14    0.54    0.74
   1  -5  14    1.57    0.78
  -1   5  14    0.01    0.69
   1  -5  14   -0.14    0.74
  -1  -5  14    0.84    0.72
  -1   5  14    0.68    0.68
  -1  -5  14    0.47    0.74
  -1   5  14    1.24    0.74
  -1   5  15    8.68    0.75
   1   5  15    8.12    0.76
   1  -5  15    9.51    0.98
  -1  -5  15    7.75    0.91
   1  -5  15   10.35    0.90
  -1  -5  15    9.07    0.81
   1   5  15    9.42    0.93
   1  -5  15    7.57    0.90
  -1   5  15    8.73    0.90
  -1  -5  15    8.19    0.86
  -1  -5  15    8.54    0.87
  -1   5  15    8.11    0.87
  -1   5  15    9.84    0.89
  -1  -5  15    8.37    0.91
   1  -5  16    4.63    0.93
   1   5  16    2.84    0.83
   1  -5  16    4.13    0.95
  -1  -5  16    3.06    0.83
   1  -5  16    4.81    0.97
  -1  -5  16    3.34    0.94
  -1  -5  16    0.83    0.84
  -1   5  16    4.10    0.88
  -1   5  16    2.94    0.78
  -1  -5  16    2.37    0.90
  -1   5  16    2.54    0.95
  -1  -5  16    4.21    0.93
  -1  -5  17    6.81    0.90
   1  -5  17    6.05    1.04
  -1   5  17    6.67    0.85
   1   5  17    7.96    0.88
   1  -5  17    6.97    1.06
  -1   5  17    5.44    0.85
  -1  -5  17    6.52    1.07
  -1  -5  17    5.51    1.02
  -1   5  17    5.55    1.05
   1  -5  17    6.86    1.02
  -1  -5  17    5.00    1.03
   1  -5  18    1.19    1.00
   1  -5  18   -0.21    1.00
  -1  -5  18    0.37    0.84
  -1   5  18    0.86    0.74
  -1   5  18    1.26    0.81
   1   5  18    0.42    0.83
  -1  -5  18   -0.78    1.01
  -1   5  18   -1.03    1.09
  -1  -5  18    3.58    1.03
   1  -5  18    1.42    0.98
  -1  -5  19   31.93    1.14
   1  -5  19   34.67    1.28
  -1  -5  19   32.14    1.28
  -1  -5  19   30.64    1.33
   1  -5  19   31.14    1.39
  -1   5  19   31.05    1.12
   1   5  19   32.21    1.13
  -1  -5  19   31.22    1.27
  -1   5  19   32.27    1.32
  -1  -5  20   -0.30    0.73
   1  -5  20    1.33    0.86
   1   5  20    0.06    0.72
   1  -5  20   -0.75    0.99
  -1  -5  20   -0.60    1.00
  -1  -5  20   -1.32    0.90
  -1   5  20    0.05    0.92
  -1  -5  20    0.80    0.89
   1  -5  21   14.03    0.99
  -1   5  21   16.00    0.96
  -1  -5  21   14.21    0.92
   1  -5  21   15.45    0.87
  -1  -5  22    0.59    0.62
  -1   5  22   -0.43    0.63
  -1   5  23    0.21    0.43
   1   6   0 2301.08   36.73
   1  -6   0 2342.99   36.81
   1   6  -1  243.21    4.11
   1   6   1  248.37    4.21
   1  -6  -1  250.96    4.24
   1   6   2  129.28    2.45
   1   6  -2  128.27    2.28
   1  -6   2  130.62    2.44
   1  -6  -2  131.86    2.44
  -1  -6   2  130.71    2.51
   1  -6   3   47.63    1.16
   1  -6  -3   47.63    1.14
   1   6  -3   47.20    0.95
  -1  -6   3   45.67    1.25
   1  -6   4  109.44    2.11
   1  -6  -4  112.76    2.12
   1   6  -4  107.28    1.85
  -1  -6   4  107.66    2.29
  -1   6  -5    7.76    0.26
   1   6   5    9.17    0.63
   1  -6   5    8.17    0.48
   1  -6  -5    7.66    0.48
   1   6   6  109.29    2.31
  -1  -6  -6  112.84    2.22
   1  -6   6  106.02    2.05
   1  -6  -6  104.74    2.05
  -1   6   7    1.85    0.57
   1   6   7    1.27    0.60
  -1  -6  -7    1.28    0.49
   1   6   7    1.09    0.35
   1   6  -7    1.17    0.36
  -1   6   8   17.87    0.90
   1   6   8   16.97    0.94
  -1   6   8   18.31    0.92
  -1  -6  -8   19.23    0.83
   1   6   8   16.62    0.59
   1   6  -8   17.66    0.60
  -1  -6  -9   12.84    0.76
   1  -6   9   13.42    0.50
  -1  -6   9   12.87    0.51
  -1   6   9   11.48    0.52
   1   6   9   12.05    0.50
  -1  -6   9   10.93    0.60
   1   6   9   12.91    0.96
  -1   6   9   14.82    0.91
  -1   6   9   13.09    0.88
  -1  -6 -10    5.57    0.65
   1   6  10    6.17    0.85
  -1   6  10    6.77    0.78
  -1   6  10    4.98    0.77
   1  -6  10    7.11    0.46
   1   6  10    5.55    0.44
  -1  -6  10    6.26    0.48
  -1  -6  10    5.13    0.54
  -1   6  10    5.30    0.48
   1   6  11   34.38    1.23
   1   6  11   34.50    1.45
  -1   6  11   36.63    1.37
  -1   6  11   32.05    1.33
  -1  -6  11   35.42    1.01
   1  -6  11   35.45    0.96
  -1  -6  11   34.09    0.94
  -1   6  11   35.79    0.94
   1   6  11   36.79    0.93
  -1   6  12  203.59    4.07
  -1   6  12  205.97    3.53
  -1  -6  12  202.37    3.54
  -1  -6  12  198.01    3.61
  -1   6  13   19.29    0.85
  -1  -6  13   17.90    1.02
  -1  -6  13   19.49    0.91
  -1   6  13   17.82    0.88
  -1  -6  13   19.69    0.89
   1   6  13   21.06    0.90
  -1   6  13   21.07    0.89
   1  -6  13   20.21    0.91
  -1   6  14    6.90    0.65
   1   6  14    8.81    0.70
   1  -6  14    9.12    0.82
  -1   6  14    9.06    0.84
   1   6  14    7.27    0.82
  -1  -6  14    8.30    0.75
  -1   6  14    8.55    0.82
  -1  -6  14    8.11    0.81
  -1   6  14    6.24    0.78
  -1  -6  14    6.98    0.78
  -1   6  15    1.86    0.66
  -1  -6  15    1.65    0.81
  -1  -6  15    2.12    0.76
   1   6  15    2.31    0.71
  -1  -6  15    1.87    0.83
   1  -6  15    1.20    0.81
   1   6  15    0.81    0.82
  -1  -6  15    0.62    0.82
  -1   6  15    1.88    0.83
  -1   6  15    1.90    0.82
  -1  -6  15    1.58    0.86
   1  -6  16    0.13    1.03
   1   6  16    0.67    0.98
   1  -6  16    0.93    0.95
   1   6  16    1.02    0.76
  -1  -6  16    0.33    0.79
  -1   6  16    0.78    0.75
  -1  -6  16   -0.74    0.98
  -1  -6  16   -0.89    0.95
  -1   6  16    0.15    0.89
  -1  -6  16    1.55    0.93
   1  -6  16   -1.37    0.91
  -1  -6  17   -0.32    0.85
   1  -6  17   -0.29    1.00
   1   6  17   -0.16    0.77
   1  -6  17    0.57    0.99
  -1  -6  17    2.30    0.94
  -1   6  17   -0.12    0.75
  -1   6  17    0.67    0.82
  -1  -6  17    1.70    1.03
  -1   6  17    0.76    0.95
  -1  -6  17    1.06    1.01
   1  -6  17   -0.60    1.01
   1  -6  18    0.95    0.98
   1  -6  18    4.05    1.10
  -1  -6  18    1.44    0.83
  -1  -6  18    0.41    1.07
  -1   6  18    0.93    0.77
   1   6  18    2.00    0.82
  -1   6  18    1.59    0.78
  -1  -6  18    3.14    1.02
  -1   6  18    3.23    1.03
   1  -6  18    3.68    1.05
  -1  -6  18    2.30    1.03
   1  -6  19    4.98    0.98
  -1  -6  19    3.82    0.82
  -1   6  19    3.51    0.71
  -1  -6  19    5.48    1.08
   1  -6  19    6.12    1.07
   1   6  19    6.12    0.82
  -1  -6  19    4.59    0.99
  -1   6  19    4.99    1.02
  -1  -6  19    5.36    0.97
   1  -6  20    8.35    1.04
  -1  -6  20   11.92    1.07
   1   6  20    9.41    0.73
  -1  -6  20   10.41    1.01
  -1   6  20   10.65    0.95
  -1  -6  20   10.96    0.96
  -1  -6  20   10.33    0.81
   1  -6  20   12.81    0.94
   1  -6  21    3.70    0.88
  -1  -6  21    2.62    0.79
  -1   6  21    3.15    0.80
   1  -6  21    2.53    0.72
  -1   6  22   -0.12    0.61
  -1  -6  22    0.48    0.62
  -1   6  23    0.38    0.39
   1   7   0    5.97    0.45
   1  -7   0    7.60    0.53
   1   7   1    4.57    0.46
   1   7  -1    5.17    0.38
   1  -7  -1    5.10    0.48
  -1  -7   1    4.85    0.52
   1   7  -2  304.70    5.09
   1   7   2  309.33    5.28
   1  -7   2  310.93    5.27
   1  -7  -2  311.64    5.28
   1   7   3  184.82    3.51
   1   7  -3  190.24    3.24
   1  -7   3  198.25    3.47
   1  -7  -3  191.89    3.47
  -1  -7   3  185.40    3.58
   1   7  -4  198.58    3.37
   1  -7   4  205.46    3.64
   1  -7  -4  203.49    3.63
  -1  -7   4  208.59    3.90
   1   7   5    4.61    0.57
   1   7  -5    3.77    0.15
  -1  -7  -5    4.71    0.50
   1  -7  -5    4.38    0.46
   1  -7   5    4.60    0.46
  -1  -7  -6   22.32    0.87
   1  -7  -6   21.78    0.75
   1  -7   6   21.07    0.74
  -1   7   7   62.21    1.71
   1   7   7   64.98    1.73
  -1  -7  -7   60.84    1.57
   1   7   7   65.15    1.46
   1   7  -7   67.96    1.48
  -1  -7  -8   11.45    0.73
   1   7   8   11.25    0.56
   1   7  -8   10.96    0.56
  -1  -7   8    9.80    0.53
   1   7   8   11.78    0.89
  -1   7   8   11.93    0.86
  -1  -7   9    4.48    0.49
   1  -7   9    3.69    0.40
  -1   7   9    3.63    0.39
  -1  -7   9    3.90    0.42
   1   7   9    4.06    0.38
  -1   7   9    4.33    0.75
  -1   7   9    4.58    0.76
   1   7   9    4.37    0.78
  -1  -7  10    4.72    0.58
   1  -7  10    4.63    0.45
  -1   7  10    5.10    0.48
  -1  -7  10    4.60    0.47
   1   7  10    4.91    0.46
  -1   7  10    5.08    0.84
  -1   7  10    4.11    0.79
   1   7  10    4.71    0.86
   1  -7  11   37.50    0.98
  -1   7  11   36.71    1.44
   1   7  11   36.46    1.34
  -1   7  11   33.50    1.41
   1   7  11   37.08    1.53
  -1   7  11   35.37    0.96
  -1  -7  11   36.37    1.07
  -1  -7  11   37.71    0.95
  -1   7  12   90.38    2.37
   1   7  12   87.04    2.47
  -1   7  12   82.64    2.34
  -1  -7  12   87.54    1.78
  -1   7  12   88.63    1.78
  -1  -7  12   88.29    1.88
   1  -7  13   15.69    0.89
  -1  -7  13   13.19    0.86
   1  -7  13   14.05    0.85
  -1  -7  13   15.41    0.76
   1   7  13   14.19    0.84
   1  -7  13   15.19    0.86
  -1  -7  13   14.08    0.82
  -1   7  13   14.37    0.83
  -1  -7  13   15.73    0.95
  -1   7  13   14.69    0.79
  -1  -7  13   16.31    0.78
   1  -7  14    3.93    0.77
  -1  -7  14    4.40    0.73
   1   7  14    6.15    0.81
  -1  -7  14    3.67    0.77
  -1   7  14    5.33    0.77
  -1  -7  14    5.34    0.81
  -1   7  14    4.75    0.81
   1  -7  15    2.28    0.86
   1   7  15    1.80    0.68
  -1  -7  15    1.33    0.78
   1   7  15    1.12    0.87
  -1  -7  15    0.89    0.81
  -1   7  15    0.63    0.79
  -1   7  15    1.05    0.86
  -1  -7  15    1.68    0.88
  -1   7  16    0.04    0.94
  -1  -7  16    0.19    0.96
   1   7  16   -0.80    0.69
  -1  -7  16   -0.60    0.80
   1  -7  16   -0.42    0.93
  -1  -7  17   -0.22    0.85
   1  -7  17    0.85    0.97
  -1   7  17    1.51    0.71
   1   7  17    1.18    0.74
  -1   7  17    1.35    1.03
  -1  -7  17    1.42    0.98
  -1  -7  17    0.93    0.98
   1   7  18   11.22    0.77
  -1  -7  18   14.72    1.19
  -1   7  18   12.65    0.83
   1   7  18   12.49    0.88
  -1   7  18   13.92    0.94
  -1  -7  18   14.59    1.13
  -1   7  18   14.20    1.15
   1  -7  18   14.70    1.07
  -1  -7  18   12.55    1.15
   1  -7  18   15.17    1.16
  -1  -7  18   16.07    0.97
  -1  -7  19   14.59    1.20
  -1   7  19   11.63    0.83
   1  -7  19   12.95    1.18
   1   7  19   10.74    0.79
  -1  -7  19   13.86    1.06
  -1   7  19   13.87    1.08
  -1  -7  19   13.19    0.87
   1  -7  19   12.16    1.00
  -1  -7  19   12.26    1.05
   1  -7  20   10.46    1.04
  -1  -7  20    9.34    1.02
  -1   7  20   10.49    0.98
  -1  -7  20   10.05    0.96
   1  -7  20   11.69    0.88
  -1  -7  20   10.16    0.79
  -1  -7  20   11.34    0.94
   1  -7  21    0.21    0.83
   1  -7  21    2.58    0.68
  -1  -7  21    1.90    0.78
  -1   7  21    2.01    0.74
  -1   7  22    0.38    0.58
  -1   7  23    0.73    0.37
   1   8   0   42.53    1.13
   1  -8   0   51.66    1.27
   1   8   1  438.78    7.37
   1   8  -1  437.08    7.28
  -1  -8   1  429.23    7.46
   1  -8  -1  449.46    7.44
   1   8   2    4.00    0.50
   1   8  -2    3.23    0.39
  -1  -8   2    3.52    0.60
   1  -8  -2    3.98    0.49
   1  -8   2    3.51    0.53
   1   8  -3  352.18    5.91
   1   8   3  359.49    6.20
  -1  -8   3  351.89    6.29
   1  -8  -3  357.15    6.14
   1  -8   3  366.04    6.15
   1   8  -4   23.98    0.62
  -1  -8   4   21.61    1.03
   1  -8   4   22.08    0.82
   1  -8  -4   21.92    0.82
   1  -8  -5   78.46    1.69
   1  -8   5   80.53    1.72
   1   8  -5   74.42    1.36
   1  -8  -6   16.98    0.72
   1  -8   6   16.97    0.72
  -1   8  -6   15.85    0.42
   1   8   6   15.97    0.95
  -1   8   7   12.44    0.89
   1   8   7   14.06    0.97
   1   8  -8    1.51    0.46
   1   8   8    1.57    0.46
  -1  -8   8    1.18    0.44
   1   8   8    1.94    0.72
  -1   8   8    2.15    0.74
   1   8   9    5.75    0.48
  -1  -8   9    5.68    0.54
  -1   8   9    5.98    0.43
  -1  -8   9    6.36    0.44
   1  -8   9    5.77    0.43
  -1   8   9    6.42    0.86
   1   8   9    4.91    0.85
  -1   8   9    6.81    0.89
   1  -8  10    2.88    0.45
   1   8  10    3.35    0.92
  -1   8  10    3.72    0.90
  -1   8  10    3.84    0.85
  -1   8  10    3.00    0.46
  -1  -8  10    2.80    0.56
  -1  -8  10    3.04    0.46
   1   8  11   94.46    2.59
  -1   8  11   90.85    2.48
  -1   8  11  100.46    2.55
  -1  -8  11   95.67    1.83
  -1  -8  11   88.55    1.92
  -1   8  11   94.83    1.80
  -1  -8  12    1.33    0.62
  -1   8  12    0.53    0.60
   1  -8  12    0.66    0.62
  -1  -8  12    0.22    0.63
   1   8  12    0.87    0.62
  -1   8  12    0.81    0.82
   1   8  12    0.41    0.94
  -1   8  12    0.63    0.85
  -1   8  12    1.17    0.60
  -1  -8  12    0.81    0.57
  -1  -8  12    1.18    0.69
  -1  -8  13    4.84    0.74
  -1   8  13    3.96    0.74
  -1  -8  13    3.32    0.72
   1  -8  13    3.11    0.69
   1  -8  13    3.00    0.70
   1   8  13    3.35    0.72
   1  -8  13    3.48    0.72
  -1  -8  13    2.84    0.70
  -1  -8  13    3.82    0.63
  -1   8  13    2.74    0.85
  -1  -8  13    4.40    0.84
  -1  -8  13    4.13    0.63
  -1   8  13    3.24    0.66
   1  -8  14    3.13    0.79
   1   8  14    1.59    0.80
  -1  -8  14    2.46    0.79
  -1  -8  14    2.90    0.71
   1  -8  14    2.42    0.84
  -1  -8  14    3.24    0.84
   1  -8  14    3.08    0.82
  -1  -8  14    1.95    0.92
  -1  -8  14    2.11    0.72
  -1   8  14    3.73    0.71
  -1  -8  14    1.75    0.79
  -1   8  14    3.02    0.78
  -1  -8  15   62.33    1.52
   1  -8  15   61.88    1.63
   1  -8  15   62.64    1.65
  -1  -8  15   62.82    1.61
  -1  -8  15   59.90    1.66
  -1   8  15   61.43    1.62
  -1  -8  15   62.88    1.67
   1  -8  15   61.64    1.70
  -1   8  16    0.82    0.96
  -1  -8  16    0.07    0.93
   1  -8  16    1.62    0.96
  -1  -8  16    1.13    0.81
  -1  -8  17    5.42    1.08
  -1   8  17    5.78    1.01
  -1  -8  17    4.54    0.86
   1  -8  17    5.22    1.01
  -1   8  18    0.38    0.81
   1   8  18    0.69    0.66
  -1   8  18   -0.54    1.05
  -1  -8  18    2.01    1.03
   1  -8  18    1.15    0.95
  -1  -8  18    0.36    0.77
  -1   8  19    8.02    0.81
  -1  -8  19   11.30    1.05
   1  -8  19   11.36    0.99
  -1  -8  19    9.61    0.82
  -1  -8  19   10.28    1.06
  -1   8  19   10.65    1.07
  -1  -8  20   -0.69    0.88
   1  -8  20    0.58    0.75
  -1  -8  20    0.77    0.65
  -1  -8  20   -0.58    0.85
  -1   8  20    0.41    0.86
   1  -8  21    1.08    0.63
  -1   8  21    1.31    0.73
  -1  -8  21   -0.54    0.72
  -1   8  22   -0.04    0.55
  -1   8  23    2.11    0.34
   1   9   0  521.21    8.84
  -1  -9   0  521.62    8.97
  -1  -9   1   30.17    1.11
   1  -9  -1   29.02    1.04
   1   9   1   32.56    1.01
   1   9  -1   31.26    0.93
  -1  -9   2  113.58    2.46
   1  -9  -2  111.92    2.34
   1  -9   2  115.45    2.35
   1   9  -2  116.16    2.20
   1   9   2  109.66    2.35
  -1  -9   3  129.78    2.87
   1  -9  -3  130.22    2.68
   1  -9   3  132.70    2.68
   1   9   3  137.21    2.76
   1   9  -3  136.38    2.48
  -1  -9   4  102.75    2.41
   1  -9  -4  103.28    2.19
   1  -9   4  103.37    2.20
   1   9  -4  102.28    1.93
  -1  -9   5    4.17    0.83
   1   9  -5    3.33    0.29
   1  -9   5    3.00    0.54
   1  -9  -5    3.83    0.58
   1   9   6  365.52    6.35
   1  -9  -6  353.59    6.07
   1  -9   6  368.57    6.10
  -1   9   7   77.22    2.01
   1   9   7   74.44    2.05
  -1  -9   7   71.78    1.48
  -1   9   8   62.10    1.89
   1   9   8   61.87    1.90
   1   9   8   64.46    1.56
   1   9  -8   65.04    1.56
  -1  -9   8   60.17    1.34
   1   9   9    1.52    0.46
   1   9   9    1.94    0.91
  -1   9   9    2.48    0.87
  -1   9   9    1.79    0.83
  -1  -9   9    1.10    0.51
  -1   9   9    1.77    0.38
  -1  -9   9    2.00    0.38
  -1   9  10    5.32    0.99
  -1   9  10    4.48    0.89
   1   9  10    3.79    0.95
  -1   9  10    4.25    0.44
  -1  -9  10    4.27    0.63
  -1  -9  10    4.07    0.45
  -1   9  11   -0.10    0.92
  -1   9  11   -0.08    0.92
   1   9  11   -0.02    0.95
  -1  -9  11    0.16    0.49
  -1   9  11    0.00    0.48
  -1  -9  11    0.70    0.64
  -1  -9  12   13.13    0.70
  -1   9  12   13.00    0.72
  -1  -9  12   12.29    0.88
   1  -9  12   13.66    0.81
   1  -9  12   12.99    0.79
   1   9  12   13.70    0.80
   1  -9  12   14.60    0.77
  -1  -9  12   13.43    0.75
  -1  -9  12   14.65    0.81
   1   9  12   14.12    1.09
   1   9  12   13.03    1.23
  -1   9  12   13.77    1.17
  -1   9  12   14.42    1.18
  -1   9  12   13.24    0.77
  -1  -9  12   12.58    0.79
  -1  -9  13    2.95    0.76
  -1   9  13    3.43    0.74
  -1  -9  13    2.57    0.75
  -1  -9  13    2.81    0.66
   1  -9  13    2.69    0.73
   1  -9  13    3.36    0.77
   1  -9  13    2.46    0.72
  -1  -9  13    2.28    0.76
   1   9  13    3.67    1.08
  -1   9  13    2.84    0.94
  -1  -9  13    2.32    0.80
  -1  -9  13    2.59    0.67
  -1   9  13    3.26    0.64
  -1  -9  14    0.42    0.69
  -1  -9  14    0.83    0.83
   1  -9  14    0.19    0.81
   1  -9  14   -0.50    0.85
  -1   9  14    0.46    0.70
   1  -9  14   -0.26    0.80
  -1  -9  14    0.01    0.83
  -1  -9  14    0.10    0.71
  -1  -9  14    0.70    0.95
  -1  -9  14    0.04    0.84
  -1   9  14    0.22    0.82
   1  -9  15    0.11    0.92
  -1  -9  15   -0.10    0.93
  -1  -9  15   -1.32    0.94
  -1  -9  15    1.76    0.74
   1  -9  15    0.37    0.93
   1  -9  15    0.10    0.89
  -1   9  15   -1.21    0.87
  -1  -9  15    0.09    0.94
   1  -9  16   -0.08    1.00
  -1  -9  16    1.57    0.95
  -1  -9  16    2.05    1.02
   1  -9  16    1.90    0.97
   1  -9  16    2.42    1.01
  -1  -9  16    0.96    0.72
  -1  -9  16    0.87    0.96
  -1   9  16    1.14    1.01
   1  -9  17   -0.95    1.04
  -1  -9  17    1.13    1.05
  -1  -9  17    0.18    0.97
  -1   9  17   -0.65    1.01
   1  -9  17    0.99    0.96
  -1  -9  17   -0.48    0.78
   1  -9  17    1.41    1.09
   1  -9  18    2.15    1.07
  -1   9  18    3.99    0.86
  -1  -9  18    2.00    0.98
  -1   9  18    4.26    1.08
  -1  -9  18    4.33    0.78
   1  -9  18    4.64    0.94
  -1   9  19    0.08    0.73
  -1  -9  19   -0.13    0.68
   1  -9  19   -0.41    0.84
  -1  -9  19    1.02    0.97
  -1   9  19    1.10    0.98
  -1  -9  20    0.30    0.89
  -1  -9  20    2.13    0.60
   1  -9  20    0.68    0.73
  -1  -9  20    1.10    0.81
  -1   9  20    2.10    0.85
   1  -9  21    0.07    0.58
  -1   9  21    0.52    0.69
  -1   9  22    1.44    0.53
   1   9  23   -0.22    0.28
  -1   9  23    0.14    0.27
   1 -10   0 2360.44   37.91
  -1 -10   0 2302.87   37.97
  -1 -10   1  163.81    3.35
   1 -10  -1  172.81    3.26
   1  10   1  161.83    3.20
   1  10  -1  162.67    3.11
  -1 -10   2   55.81    1.63
   1 -10  -2   55.42    1.49
   1 -10   2   55.12    1.51
   1  10   2   55.61    1.51
   1  10  -2   54.80    1.34
  -1 -10   3   23.53    1.14
   1 -10  -3   24.93    0.98
   1 -10   3   25.63    0.97
   1  10  -3   22.42    0.76
   1  10   3   23.41    1.02
  -1 -10   4   87.91    2.25
   1 -10  -4   87.39    2.03
   1 -10   4   90.00    2.05
   1  10  -4   90.31    1.78
   1  10   4   90.42    2.18
  -1 -10   5   33.97    1.40
   1  10  -5   31.66    0.80
   1 -10   5   34.95    1.14
   1 -10  -5   33.90    1.14
   1  10   6   62.47    1.81
   1 -10  -6   59.81    1.55
   1 -10   6   59.99    1.55
  -1 -10   6   56.02    1.24
   1  10   7   24.53    1.29
  -1  10   7   23.94    1.25
  -1 -10   7   25.90    0.79
  -1  10   8  409.35    7.31
   1  10   8  409.73    7.30
   1  10   8  379.87    6.84
   1  10  -8  408.55    6.88
  -1 -10   8  380.56    6.54
   1  10   9   50.67    1.38
   1  10   9   47.54    1.78
  -1  10   9   45.74    1.77
  -1 -10   9   50.41    1.22
  -1 -10   9   48.20    1.03
  -1  10   9   47.42    1.02
  -1  10  10   78.68    2.40
   1  10  10   80.82    2.43
  -1  10  10   77.14    1.54
  -1 -10  10   79.70    1.54
  -1 -10  10   73.31    1.73
  -1  10  11    6.85    1.11
   1  10  11    6.48    1.14
  -1  10  11    8.68    1.16
  -1  10  11    7.77    0.54
  -1 -10  11    8.26    0.58
  -1 -10  11    6.90    0.76
  -1 -10  12   18.45    0.77
  -1 -10  12   16.72    0.96
  -1  10  12   20.90    0.77
   1 -10  12   18.34    0.87
   1 -10  12   17.33    0.85
   1 -10  12   18.79    0.90
  -1 -10  12   18.12    0.84
  -1 -10  12   17.42    0.88
  -1  10  12   18.08    1.35
   1  10  12   17.14    1.22
  -1  10  12   19.50    1.39
   1  10  12   16.93    1.43
  -1 -10  12   18.21    0.89
  -1  10  12   18.48    0.87
   1 -10  13    0.56    0.77
  -1 -10  13    1.85    0.76
  -1 -10  13   -0.05    0.62
   1 -10  13    0.86    0.74
  -1  10  13   -0.73    0.74
  -1 -10  13   -0.38    0.73
  -1 -10  13   -0.55    0.74
   1 -10  13   -0.65    0.74
  -1  10  13   -0.16    0.94
   1  10  13    1.12    1.09
  -1  10  13    0.04    0.63
  -1 -10  13    1.43    0.78
  -1 -10  13    1.18    0.65
   1 -10  14   66.20    1.69
  -1 -10  14   67.80    1.68
  -1 -10  14   63.01    1.66
   1 -10  14   67.84    1.69
  -1 -10  14   63.14    1.52
   1 -10  14   63.80    1.65
  -1 -10  14   62.79    1.72
  -1  10  14   61.78    1.66
  -1 -10  14   63.11    1.65
  -1 -10  15    4.82    0.93
  -1 -10  15    6.16    1.00
   1 -10  15    4.80    0.95
  -1 -10  15    4.85    1.13
  -1 -10  15    6.17    1.01
  -1  10  15    6.41    0.98
  -1 -10  15    6.03    0.81
   1 -10  15    6.91    0.97
   1 -10  15    5.48    0.98
   1 -10  16   72.65    1.87
  -1 -10  16   75.02    1.88
  -1 -10  16   69.96    1.88
   1 -10  16   72.13    1.82
   1 -10  16   73.07    1.90
  -1 -10  16   71.00    1.69
  -1 -10  16   70.48    1.86
  -1  10  16   66.94    1.83
   1 -10  17   -0.49    1.01
  -1 -10  17    0.81    1.04
  -1 -10  17   -0.50    1.04
  -1 -10  17   -0.20    0.78
   1 -10  17   -0.21    1.04
   1 -10  17   -0.22    0.93
  -1 -10  17   -1.70    1.05
  -1  10  17   -0.76    0.95
  -1 -10  18    5.66    1.02
   1 -10  18    5.73    1.09
   1 -10  18    7.17    0.90
  -1 -10  18    5.95    0.77
  -1  10  18    4.41    1.04
  -1 -10  18    5.10    1.05
  -1 -10  18    7.09    1.07
   1 -10  18    6.41    1.07
  -1 -10  19   -0.98    0.66
   1 -10  19    0.28    0.82
  -1  10  19    0.77    0.93
  -1 -10  19    2.63    0.88
  -1  10  19    0.12    0.72
   1 -10  19    1.47    0.95
  -1 -10  19    1.21    0.94
   1 -10  20    1.31    0.70
  -1  10  20    3.27    0.81
   1 -10  20    1.98    0.85
   1 -10  21    0.12    0.52
  -1  10  21    1.78    0.67
  -1  10  22   11.68    0.60
   1 -11   0   43.26    1.46
  -1 -11   0   47.59    1.56
  -1 -11   1 1126.27   18.92
   1 -11  -1 1165.79   18.80
   1  11  -1 1155.88   18.65
   1  11   1 1151.37   18.74
  -1 -11   2   30.12    1.30
   1 -11   2   30.68    1.18
   1 -11  -2   32.46    1.19
   1  11  -2   31.56    1.00
   1  11   2   32.76    1.20
  -1 -11   3   75.97    2.12
   1 -11   3   79.06    1.96
   1 -11  -3   77.94    1.94
   1  11  -3   80.61    1.72
   1  11   3   77.71    1.98
  -1 -11   4    9.07    0.93
   1 -11  -4    9.82    0.79
   1 -11   4    9.75    0.79
   1  11   4    9.16    0.86
   1  11  -4   10.09    0.57
  -1 -11   5   72.19    2.18
   1  11  -5   71.08    1.49
   1 -11  -5   72.90    1.84
  -1 -11   6    9.79    0.57
   1 -11   6   11.57    0.85
   1 -11  -6   11.19    0.81
   1  11   7   58.58    1.89
  -1  11   7   58.70    1.90
  -1 -11   7   59.44    1.34
   1  11   8    7.22    1.12
  -1  11   8    7.28    1.08
  -1 -11   8    5.84    0.65
   1  11   9   14.86    0.88
   1  11   9   13.50    1.27
  -1  11   9   14.67    1.27
  -1 -11   9   14.84    0.54
  -1 -11   9   14.16    0.78
  -1  11  10   16.59    1.34
  -1  11  10   18.55    1.40
   1  11  10   14.47    1.33
  -1 -11  10   15.33    0.86
  -1 -11  10   15.36    0.61
  -1  11  10   15.27    0.62
  -1 -11  11   18.14    0.83
  -1 -11  11   17.62    0.84
   1 -11  11   17.79    0.79
  -1  11  11   18.65    1.40
  -1  11  11   21.32    1.45
   1  11  11   17.03    1.46
  -1 -11  11   18.46    0.69
  -1 -11  11   17.28    0.94
  -1  11  11   19.02    0.71
  -1 -11  12    3.76    0.80
  -1 -11  12    3.91    0.56
  -1  11  12    4.32    0.59
   1 -11  12    4.86    0.73
   1 -11  12    4.98    0.75
  -1 -11  12    4.61    0.70
  -1 -11  12    3.99    0.60
  -1 -11  12    3.26    0.72
   1 -11  12    4.06    0.69
   1  11  12    4.37    1.03
  -1  11  12    4.72    1.15
   1  11  12    5.01    1.22
  -1  11  12    4.30    1.16
  -1 -11  12    4.30    0.76
  -1  11  12    3.87    0.72
  -1  11  13   -0.42    0.78
  -1 -11  13   -0.73    0.81
  -1 -11  13    0.54    0.65
   1 -11  13   -0.88    0.79
  -1 -11  13    0.09    0.71
   1 -11  13    0.37    0.74
  -1 -11  13    0.10    0.62
  -1 -11  13   -0.39    0.76
   1 -11  13    0.54    0.78
   1  11  13    0.75    1.08
  -1  11  13    0.07    1.01
  -1 -11  13    0.37    0.87
  -1 -11  14    2.83    0.88
   1 -11  14    2.66    0.84
  -1 -11  14    1.99    0.87
  -1 -11  14    1.37    0.94
  -1 -11  14    2.08    0.84
  -1  11  14    1.86    0.86
   1 -11  14    2.27    0.86
  -1 -11  14    2.29    0.72
   1 -11  14    2.39    0.88
  -1 -11  15    9.57    1.01
   1 -11  15    8.83    1.05
   1 -11  15    8.66    0.96
  -1 -11  15    8.10    1.04
   1 -11  15    8.78    1.02
  -1 -11  15    8.16    0.78
  -1 -11  15    7.94    1.07
  -1  11  15    8.73    0.97
  -1 -11  15   10.10    1.05
   1 -11  16    6.60    1.00
  -1 -11  16    3.84    0.99
  -1 -11  16    5.24    1.05
  -1  11  16    6.11    0.98
  -1 -11  16    4.34    1.06
   1 -11  16    6.91    1.09
   1 -11  16    5.95    1.03
  -1 -11  16    5.43    0.83
   1 -11  17   11.13    1.09
  -1 -11  17   11.23    1.11
   1 -11  17    9.61    1.08
  -1 -11  17    7.58    0.84
  -1 -11  17   10.06    1.06
   1 -11  17    7.69    0.97
  -1 -11  17    7.23    1.09
  -1  11  17    7.04    1.01
  -1 -11  18    2.28    1.05
   1 -11  18    2.70    1.01
  -1 -11  18    2.10    1.00
  -1 -11  18    2.59    0.72
   1 -11  18    1.16    0.87
  -1  11  18    2.32    0.99
  -1 -11  18    2.36    0.94
  -1 -11  19    2.04    0.93
   1 -11  19    2.12    0.76
  -1 -11  19    2.21    0.62
  -1  11  19    2.50    0.91
  -1 -11  19    2.92    0.90
   1 -11  19    2.26    0.94
  -1  11  19    4.29    0.75
   1 -11  20    1.41    0.64
  -1  11  20    2.57    0.80
   1 -11  20    3.02    0.83
   1 -11  21    1.83    0.50
  -1  11  21    0.07    0.63
  -1  11  22    0.01    0.44
   1 -12   0 1466.84   23.48
   1  12   0 1420.31   23.34
  -1 -12   0 1446.31   23.59
  -1 -12   1  827.86   14.46
   1 -12  -1  843.87   14.28
   1  12  -1  876.82   14.14
   1  12   1  874.40   14.26
  -1 -12   2  131.24    3.01
   1 -12   2  135.43    2.89
   1 -12  -2  134.85    2.87
   1  12  -2  132.52    2.68
   1  12   2  130.38    2.85
  -1 -12   3  129.68    3.07
   1  12   3  132.48    2.90
   1  12  -3  130.72    2.62
   1 -12  -3  129.39    2.85
   1 -12   3  130.11    2.87
  -1 -12   4    3.87    0.42
  -1 -12   4    4.37    0.91
   1  12  -4    3.29    0.48
   1  12   4    4.30    0.85
   1 -12   4    5.01    0.77
   1 -12  -4    4.43    0.75
  -1 -12   5   35.85    0.95
  -1 -12   5   41.95    1.72
   1  12  -5   37.38    1.01
   1 -12   5   39.31    1.38
   1 -12  -5   39.96    1.34
  -1 -12   6  150.90    2.74
   1  12   7  385.38    6.94
  -1  12   7  388.00    7.01
   1  12   8  519.39    9.50
  -1  12   8  523.99    9.53
  -1 -12   8  528.16    8.69
  -1 -12   9  489.82    8.01
   1  12   9  523.92    9.16
  -1  12   9  515.66    9.25
   1  12   9  480.72    8.62
  -1 -12   9  498.34    8.25
   1  12  10  130.02    3.50
  -1  12  10  130.25    3.43
  -1 -12  10  133.42    2.39
  -1 -12  10  132.54    2.66
  -1 -12  11   43.58    1.07
  -1 -12  11   38.24    1.37
  -1  12  11   44.82    1.08
  -1 -12  11   45.05    1.19
   1 -12  11   44.31    1.20
   1 -12  11   48.27    1.26
   1 -12  11   46.07    1.20
  -1 -12  11   47.21    1.25
  -1  12  11   40.04    1.97
  -1  12  11   50.58    2.09
   1  12  11   44.50    2.06
  -1 -12  11   45.11    1.24
  -1 -12  12    0.84    0.84
  -1 -12  12    1.12    0.68
  -1 -12  12    1.14    0.57
   1 -12  12    1.25    0.70
   1 -12  12    1.08    0.69
  -1 -12  12    1.61    0.57
  -1 -12  12    1.16    0.74
   1 -12  12    1.29    0.68
  -1  12  12    2.40    1.17
  -1  12  12    2.41    1.16
   1  12  12    1.51    1.14
   1  12  12    2.17    1.04
  -1  12  12    1.87    0.76
  -1 -12  12    1.45    0.73
  -1 -12  13   23.21    1.12
   1 -12  13   24.06    1.09
   1 -12  13   23.23    1.06
  -1 -12  13   21.55    0.92
  -1 -12  13   24.54    1.05
   1 -12  13   24.25    1.04
  -1 -12  13   24.24    1.09
   1  12  13   18.13    1.61
  -1  12  13   23.71    1.57
  -1  12  13   19.40    1.55
  -1 -12  13   23.60    1.06
  -1  12  13   22.91    1.06
  -1 -12  14   57.42    1.55
   1 -12  14   56.17    1.51
  -1 -12  14   53.71    1.56
  -1 -12  14   53.89    1.57
  -1  12  14   54.34    1.55
  -1 -12  14   57.36    1.59
  -1 -12  14   53.25    1.40
   1 -12  14   55.30    1.53
   1 -12  14   56.28    1.53
  -1 -12  15   92.34    2.11
   1 -12  15   94.41    2.11
  -1  12  15   86.47    2.08
  -1 -12  15   88.55    2.13
  -1 -12  15   88.63    2.13
   1 -12  15   91.63    2.08
  -1 -12  15   88.40    1.91
   1 -12  15   92.82    2.11
   1 -12  16   60.98    1.67
  -1 -12  16   60.59    1.71
  -1  12  16   59.79    1.65
  -1 -12  16   58.59    1.71
  -1 -12  16   55.94    1.46
   1 -12  16   61.16    1.69
  -1 -12  16   59.52    1.68
   1 -12  16   59.18    1.62
  -1 -12  17   41.59    1.44
   1 -12  17   38.58    1.41
   1 -12  17   40.49    1.42
   1 -12  17   41.21    1.33
  -1 -12  17   36.63    1.15
  -1 -12  17   37.95    1.40
  -1  12  17   34.98    1.40
  -1 -12  17   38.58    1.42
  -1 -12  18    4.09    1.07
  -1 -12  18    2.92    0.66
   1 -12  18    4.53    0.86
  -1 -12  18    1.60    0.95
  -1  12  18    3.38    0.97
  -1 -12  18    3.67    0.98
   1 -12  18    5.64    0.97
   1 -12  19   11.66    0.83
  -1 -12  19   10.99    1.00
  -1  12  19   10.50    0.94
   1 -12  19   12.98    0.98
  -1  12  19    9.97    0.82
   1 -12  20    2.57    0.62
  -1  12  20    2.64    0.74
   1 -12  20    2.78    0.78
  -1  12  21   10.87    0.68
  -1  12  22   10.49    0.48
   1 -13   0 1393.17   23.12
  -1 -13   0 1416.81   23.30
   1  13   0 1434.67   23.01
  -1 -13   1   29.94    1.50
   1  13  -1   25.36    1.15
   1  13   1   25.95    1.23
   1 -13  -1   30.37    1.34
  -1 -13   2  159.50    3.52
   1  13   2  164.19    3.38
   1  13  -2  163.33    3.17
   1 -13  -2  159.76    3.36
   1 -13   2  160.53    3.39
  -1 -13   3    1.85    0.44
  -1 -13   3    1.74    0.97
   1  13  -3    2.09    0.56
   1  13   3    1.78    0.83
   1 -13  -3    1.26    0.77
   1 -13   3    2.20    0.82
  -1 -13   4    1.59    0.44
  -1 -13   4    2.38    1.00
   1  13  -4    2.32    0.53
   1  13   4    2.29    0.82
   1 -13   4    2.49    0.77
   1 -13  -4    2.68    0.77
  -1 -13   5    0.69    0.46
  -1 -13   5    0.83    1.04
   1  13   5    0.09    0.87
   1  13  -5    0.92    0.43
   1 -13  -5    0.75    0.76
   1 -13   5    0.53    0.72
  -1 -13   6  113.78    2.23
  -1 -13   6  125.17    3.21
   1  13   7    0.89    1.09
  -1  13   7    0.90    1.03
  -1 -13   7    2.49    0.63
  -1  13   8   84.57    2.66
   1  13   8   83.79    2.62
  -1 -13   8   83.36    1.83
   1  13   9    4.93    1.25
  -1  13   9    3.39    1.33
  -1 -13   9    4.32    0.85
   1  13   9    3.36    0.85
  -1 -13  10  144.57    2.70
   1  13  10  141.28    3.67
  -1  13  10  135.82    3.72
  -1 -13  10  138.18    2.83
  -1 -13  11    0.65    0.84
  -1 -13  11    0.66    0.59
   1 -13  11    0.71    0.72
   1 -13  11    1.00    0.63
  -1 -13  11    1.21    0.63
   1 -13  11    0.97    0.64
  -1 -13  11    0.09    0.69
   1  13  11    0.66    1.28
  -1  13  11    0.25    1.24
  -1  13  11    0.81    1.25
  -1 -13  11    1.19    0.70
  -1 -13  12    9.38    1.01
   1 -13  12   12.27    0.86
   1 -13  12   12.16    0.90
  -1 -13  12   10.95    0.74
   1 -13  12   12.25    0.84
  -1 -13  12   12.19    0.79
  -1 -13  12   13.60    0.90
  -1  13  12   11.49    1.41
   1  13  12   12.19    1.34
  -1  13  12   12.45    1.39
   1  13  12   10.72    1.43
  -1  13  12   11.63    0.90
  -1 -13  12   12.12    0.90
  -1 -13  13   -0.50    0.85
   1 -13  13   -0.34    0.84
  -1 -13  13   -0.49    0.67
   1 -13  13   -0.17    0.78
  -1 -13  13    0.29    0.77
   1 -13  13   -0.75    0.80
  -1 -13  13    1.01    0.79
   1  13  13    0.40    1.21
  -1  13  13   -0.03    1.08
  -1  13  13   -1.35    1.14
  -1  13  13   -0.48    0.80
  -1 -13  13    1.41    0.86
  -1 -13  14    5.16    0.94
   1 -13  14    6.14    0.95
  -1 -13  14    3.94    0.94
   1 -13  14    3.75    0.97
  -1 -13  14    3.39    0.75
   1 -13  14    5.13    0.89
  -1 -13  14    3.22    0.99
  -1  13  14    4.03    0.93
  -1 -13  14    4.54    0.97
  -1 -13  15    1.31    0.98
  -1 -13  15    2.48    0.98
   1 -13  15    0.01    0.99
  -1 -13  15   -0.04    1.09
  -1  13  15    1.21    0.99
  -1 -13  15   -0.23    0.99
   1 -13  15    1.43    0.97
  -1 -13  15    1.33    0.76
   1 -13  15    1.18    0.92
   1 -13  16   33.66    1.31
  -1 -13  16   34.46    1.32
  -1 -13  16   30.41    1.07
   1 -13  16   32.63    1.30
   1 -13  16   32.70    1.25
  -1 -13  16   32.78    1.38
  -1 -13  16   30.42    1.35
  -1  13  16   29.20    1.34
   1 -13  17   -0.47    1.01
  -1 -13  17    1.59    1.04
  -1 -13  17    0.73    0.98
   1 -13  17   -0.47    0.96
  -1  13  17    3.17    1.00
   1 -13  17    2.53    0.87
  -1 -13  17    0.27    0.70
   1 -13  18   11.34    1.00
  -1 -13  18    9.54    0.68
  -1 -13  18   11.59    1.05
   1 -13  18   10.33    0.87
  -1  13  18    9.65    1.05
  -1 -13  19   -1.65    0.88
   1 -13  19   -1.17    0.83
  -1  13  19    0.70    0.73
  -1  13  19    0.22    0.85
   1 -13  19   -0.64    0.68
  -1  13  20    0.26    0.53
  -1  13  20    1.12    0.70
   1 -13  20    0.92    0.50
  -1  13  21    0.39    0.53
   1  13  22   -0.19    0.30
  -1  13  22    0.18    0.30
   1 -14   0  332.94    6.26
   1 -14   0  318.40    6.42
  -1 -14   0  336.57    6.47
  -1 -14   1 1659.68   26.85
   1  14   1 1616.43   26.55
   1  14  -1 1638.04   26.46
  -1 -14  -1 1660.71   26.78
   1 -14  -1 1604.92   26.63
  -1 -14   2   62.03    2.11
   1  14   2   71.48    2.01
   1  14  -2   71.31    1.79
   1 -14   2   63.62    1.92
   1 -14  -2   62.58    1.91
  -1 -14   2   58.51    1.38
  -1 -14   3  116.71    2.94
   1  14  -3  115.88    2.44
   1  14   3  113.38    2.76
   1 -14  -3  110.87    2.68
   1 -14   3  115.73    2.69
  -1 -14   4   -0.06    1.00
   1  14  -4    0.27    0.54
   1  14   4    0.69    0.94
   1 -14  -4    0.74    0.79
   1 -14   4    0.73    0.81
  -1 -14   4    0.59    0.49
  -1 -14   5   14.51    1.34
  -1 -14   5   13.75    0.70
  -1 -14   6   24.52    1.65
  -1 -14   6   20.95    0.83
  -1 -14   7  371.03    6.38
  -1  14   7  393.51    7.34
  -1 -14   8   93.52    2.09
   1  14   8  102.09    2.90
  -1  14   8  101.72    2.93
  -1 -14   9  907.81   14.52
   1  14   9  883.62   15.50
  -1  14   9  872.79   15.62
   1  14   9  874.35   15.01
   1 -14  10   85.56    1.76
   1 -14  10   84.75    1.82
  -1 -14  10   83.79    1.83
  -1 -14  10   85.03    1.79
  -1  14  10   79.37    2.83
   1  14  10   80.46    2.74
  -1  14  10   88.62    2.85
  -1 -14  10   76.24    1.92
  -1 -14  11   89.99    2.17
  -1 -14  11   92.26    1.93
   1 -14  11   93.87    2.04
   1 -14  11   99.00    1.97
   1 -14  11   93.99    1.93
  -1 -14  11   95.64    1.95
  -1 -14  11   94.28    2.01
   1  14  11   91.74    3.06
  -1  14  11   92.27    3.01
  -1 -14  11   95.39    2.03
  -1 -14  12    0.84    0.88
   1 -14  12    1.37    0.81
   1 -14  12    0.09    0.71
  -1 -14  12    0.81    0.63
  -1 -14  12    0.04    0.70
  -1 -14  12    1.14    0.76
   1 -14  12    0.88    0.78
   1  14  12   -0.20    1.27
  -1  14  12   -0.03    1.25
   1  14  12    0.78    1.12
  -1  14  12    1.33    1.30
  -1 -14  12    0.31    0.77
  -1  14  12    2.18    0.79
  -1 -14  13    5.70    1.00
  -1 -14  13    7.90    0.73
   1 -14  13    6.74    0.91
  -1 -14  13    8.70    0.88
  -1 -14  13    8.35    0.86
   1 -14  13    6.64    0.89
  -1  14  13    9.11    1.32
  -1  14  13    6.61    1.36
   1  14  13    6.79    1.39
  -1  14  13    7.57    0.96
  -1 -14  13    8.32    0.97
  -1 -14  14    2.34    1.01
  -1 -14  14    1.23    0.67
   1 -14  14    1.38    0.90
   1 -14  14    1.06    0.84
  -1 -14  14    0.60    0.85
   1 -14  14    2.11    0.89
  -1 -14  14   -0.54    0.94
   1  14  14   -0.86    1.26
  -1  14  14    0.28    0.95
  -1 -14  14   -0.72    0.92
   1 -14  15   65.36    1.65
  -1 -14  15   63.48    1.67
  -1 -14  15   60.70    1.73
  -1 -14  15   58.81    1.47
   1 -14  15   62.58    1.65
   1 -14  15   65.60    1.69
  -1  14  15   62.64    1.71
  -1 -14  16    6.27    1.02
   1 -14  16    7.58    1.00
  -1 -14  16    7.69    1.02
  -1  14  16    4.44    1.02
  -1 -14  16    7.55    0.76
   1 -14  16    8.05    0.97
   1 -14  16    9.29    1.08
  -1 -14  17   53.22    1.51
   1 -14  17   51.99    1.48
  -1 -14  17   51.19    1.53
   1 -14  17   52.38    1.56
   1 -14  17   51.22    1.39
  -1  14  17   49.21    1.54
  -1 -14  18    3.15    0.93
   1 -14  18    3.91    0.87
  -1  14  18    3.56    0.91
   1 -14  18    4.26    0.76
   1 -14  19   21.77    0.97
  -1  14  19   20.20    0.89
  -1  14  19   21.99    1.03
  -1  14  20    1.27    0.67
  -1  14  20    0.89    0.49
  -1  14  21   13.27    0.61
  -1  14  22    0.39    0.22
  -1 -15   0  325.41    6.17
   1 -15   0  314.52    5.97
   1 -15   0  308.70    6.19
   1  15   0  300.85    5.82
  -1 -15   1  274.07    5.71
   1 -15  -1  269.97    5.63
  -1 -15  -1  288.25    5.64
   1  15  -1  282.25    5.28
   1  15   1  281.56    5.42
   1 -15  -1  275.67    5.45
  -1 -15   2   22.86    1.50
   1  15   2   22.61    1.27
   1  15  -2   22.81    1.11
   1 -15  -2   24.45    1.33
   1 -15   2   25.38    1.37
  -1 -15   2   25.38    0.84
  -1 -15   3    0.13    1.04
   1  15   3    1.45    0.97
   1  15  -3    0.51    0.62
   1 -15   3    1.92    0.89
  -1 -15   3   -0.14    0.50
   1  15   4    7.57    1.12
   1  15  -4    7.58    0.71
  -1 -15   4    8.00    1.26
  -1 -15   4    6.29    0.60
   1  15   5    1.30    0.98
  -1 -15   5    1.64    1.15
  -1 -15   5    0.93    0.58
  -1 -15   6   24.59    1.64
  -1 -15   6   27.07    0.95
  -1 -15   7   43.03    1.30
  -1  15   7   46.79    2.08
  -1 -15   8   75.06    1.77
   1  15   8   67.98    2.50
  -1  15   8   70.31    2.56
  -1 -15   9   92.26    2.15
  -1  15   9  101.34    3.07
   1  15   9   95.31    2.97
   1  15   9   93.67    2.53
   1 -15  10   50.77    1.28
   1 -15  10   49.19    1.35
  -1 -15  10   48.86    1.21
   1 -15  10   47.46    1.21
  -1 -15  10   49.90    1.23
  -1 -15  10   52.03    1.28
   1  15  10   48.38    2.33
  -1  15  10   47.31    2.21
  -1  15  10   56.06    2.28
  -1 -15  10   54.32    1.56
   1 -15  11    7.41    0.80
   1 -15  11    7.16    0.82
  -1 -15  11    6.75    0.68
   1 -15  11    7.69    0.67
  -1 -15  11    6.99    0.71
  -1 -15  11    8.06    0.82
  -1  15  11    6.75    1.39
  -1  15  11    8.85    1.43
   1  15  11    6.84    1.47
  -1 -15  11    7.68    0.96
  -1 -15  12   -0.16    0.96
   1 -15  12    0.91    0.69
  -1 -15  12    0.61    0.63
   1 -15  12   -0.55    0.77
  -1 -15  12    0.79    0.67
   1 -15  12    0.26    0.77
  -1 -15  12    1.44    0.80
  -1  15  12   -0.03    1.22
   1  15  12    1.24    1.34
   1  15  12    0.74    1.20
  -1  15  12    0.33    1.21
  -1  15  12    0.58    0.82
  -1 -15  13    3.45    0.98
  -1 -15  13    4.01    0.72
   1 -15  13    5.54    0.86
   1 -15  13    6.32    0.92
   1 -15  13    5.48    0.80
  -1 -15  13    5.34    0.84
  -1 -15  13    4.33    0.91
  -1  15  13    4.17    1.27
  -1  15  13    3.76    1.29
   1  15  13    4.29    1.36
  -1  15  13    4.30    0.92
  -1 -15  14   -0.55    1.02
  -1 -15  14   -0.34    0.67
   1 -15  14   -0.19    0.85
   1 -15  14   -0.22    0.85
  -1 -15  14    0.05    0.85
   1 -15  14    0.54    0.89
  -1 -15  14   -1.02    0.91
   1  15  14    0.03    1.16
  -1  15  14   -0.06    0.98
   1 -15  15    6.22    0.92
  -1 -15  15    4.08    0.93
   1 -15  15    5.57    0.98
  -1 -15  15    4.00    1.05
  -1  15  15    4.21    0.98
  -1 -15  15    4.58    0.72
  -1 -15  15    6.48    1.00
   1 -15  15    3.04    0.89
  -1 -15  16    9.33    0.97
   1 -15  16   11.07    0.98
  -1 -15  16    9.26    1.04
   1 -15  16    9.57    0.93
   1 -15  16   10.09    1.08
  -1 -15  16    8.26    0.73
  -1  15  16   10.84    1.07
  -1 -15  17    6.62    0.95
   1 -15  17    5.62    0.89
   1 -15  17    5.56    0.82
  -1  15  17    4.92    0.93
  -1 -15  18    1.71    0.88
   1 -15  18    3.13    0.71
  -1  15  18    3.18    0.87
   1 -15  18    1.61    0.80
   1 -15  19    1.50    0.56
  -1  15  19   -0.03    0.75
   1  15  19   -0.12    0.53
  -1  15  19    0.79    0.66
  -1  15  20   -0.80    0.60
  -1  15  20    0.71    0.46
  -1  15  21   -0.51    0.40
  -1 -16   0  251.44    5.22
   1 -16   0  241.81    5.22
   1 -16   0  238.24    4.96
   1  16   0  240.27    4.84
  -1 -16  -1    4.27    1.14
  -1 -16   1    4.52    1.16
   1 -16   1    2.31    1.15
   1 -16  -1    3.07    1.14
   1  16   1    2.92    0.99
   1  16  -1    2.35    0.83
   1 -16  -1    2.17    1.02
  -1 -16   2   43.47    1.18
  -1 -16   2   44.04    1.96
   1  16   2   46.76    1.76
   1  16  -2   43.68    1.55
  -1 -16  -2   46.73    1.97
   1 -16  -2   44.92    1.80
   1 -16   2   46.68    1.81
   1  16   3    1.45    0.99
   1  16  -3    1.09    0.66
  -1 -16   3    2.06    1.19
  -1 -16   3    1.50    0.59
   1  16   4   15.04    1.34
   1  16  -4   13.96    0.88
  -1 -16   4   12.40    1.48
  -1 -16   4   11.70    0.75
   1  16   5   -0.40    1.03
  -1  16   5   -0.18    1.05
  -1 -16   5    0.65    1.25
  -1 -16   5    1.21    0.62
  -1 -16   6    0.42    1.24
  -1 -16   6    1.10    0.70
   1  16   6   -0.33    1.14
  -1 -16   7    3.40    0.80
  -1  16   7    3.10    1.26
   1  16   8  103.09    3.13
  -1  16   8  107.63    3.20
  -1 -16   8   99.04    2.23
   1 -16   9    6.86    0.62
  -1 -16   9    8.73    0.95
  -1 -16   9    7.43    0.67
   1  16   9    5.38    1.38
  -1  16   9    6.20    1.44
   1  16   9    9.08    1.06
   1 -16  10   65.26    1.49
   1 -16  10   62.12    1.56
  -1 -16  10   60.39    1.44
  -1 -16  10   65.87    1.43
  -1 -16  10   66.57    1.52
   1  16  10   59.42    2.56
  -1  16  10   70.40    2.68
  -1  16  10   63.33    2.63
  -1 -16  10   61.37    1.73
   1 -16  11    0.92    0.59
  -1 -16  11    0.84    0.62
   1 -16  11    1.83    0.81
  -1 -16  11    0.72    0.63
   1 -16  11    0.57    0.72
  -1 -16  11    1.57    0.73
  -1  16  11    1.24    1.34
  -1  16  11    1.20    1.43
   1  16  11   -0.98    1.41
  -1 -16  11    0.19    0.97
  -1 -16  12    8.13    0.73
   1 -16  12    9.56    0.90
   1 -16  12    9.03    0.92
   1 -16  12    8.75    0.78
  -1 -16  12    9.31    0.76
  -1 -16  12   10.06    0.90
  -1  16  12    7.38    1.41
  -1  16  12   10.31    1.51
   1  16  12   10.50    1.50
   1  16  12    9.11    1.50
  -1 -16  12    7.83    1.06
  -1 -16  13    3.19    1.01
  -1 -16  13    0.01    0.66
   1 -16  13    0.72    0.84
   1 -16  13   -0.17    0.73
  -1 -16  13   -0.02    0.74
   1 -16  13   -0.34    0.84
  -1 -16  13   -0.08    0.83
  -1  16  13   -0.09    1.16
   1  16  13    1.10    1.32
  -1  16  13    0.09    1.27
  -1  16  13   -0.01    0.94
  -1 -16  14    0.96    1.00
   1 -16  14    1.37    0.86
  -1 -16  14    3.61    0.68
   1 -16  14    2.95    0.81
  -1 -16  14    3.46    0.84
  -1 -16  14    1.94    0.93
   1 -16  14    3.55    0.94
   1  16  14    2.94    1.19
  -1  16  14    2.99    1.00
  -1 -16  15    0.15    0.64
   1 -16  15    0.04    0.87
  -1 -16  15    1.55    0.87
   1 -16  15   -0.27    0.82
  -1 -16  15   -0.89    0.97
   1 -16  15    1.96    0.95
  -1 -16  15    0.43    0.95
  -1  16  15    0.90    0.94
   1 -16  16   21.88    1.01
  -1 -16  16   17.84    0.79
  -1 -16  16   19.71    1.13
   1 -16  16   22.67    1.04
  -1  16  16   18.29    1.15
  -1 -16  17    1.62    0.89
   1 -16  17    0.77    0.72
  -1  16  17    0.42    0.89
   1 -16  17    2.17    0.80
   1 -16  18    7.20    0.70
  -1 -16  18    8.16    0.88
  -1  16  18    9.24    0.87
  -1  16  19    0.86    0.69
  -1  16  19    1.19    0.63
   1  16  19    0.67    0.52
  -1  16  20    0.42    0.53
  -1  16  20    0.48    0.38
  -1  16  21    1.65    0.34
   1  17   0   10.25    1.15
  -1 -17   0   10.38    1.42
   1 -17   0    7.19    1.42
   1  17   1   25.13    1.46
   1  17  -1   23.82    1.34
   1 -17  -1   26.70    1.75
  -1 -17  -1   27.29    1.67
   1 -17   1   26.29    1.75
  -1 -17   1   27.61    1.69
  -1 -17   1   26.70    0.98
   1  17  -2    1.83    0.83
   1  17   2    2.18    1.04
  -1 -17  -2    2.45    1.16
   1 -17  -2    3.15    1.26
  -1 -17   2    0.88    1.30
  -1 -17   2    2.25    0.69
   1  17   3   66.12    2.26
   1  17  -3   66.65    1.90
  -1 -17   3   67.52    2.42
  -1 -17   3   62.24    1.52
   1  17  -4   43.29    1.45
   1  17   4   46.49    1.91
  -1  17   4   46.75    1.98
  -1 -17   4   42.59    2.15
   1  17   5   41.17    1.93
  -1  17   5   37.41    1.89
  -1 -17   5   39.28    2.09
  -1 -17   6    1.93    1.34
  -1 -17   6    0.32    0.74
   1  17   6    2.57    1.19
  -1 -17   7   20.54    1.08
   1  17   8    2.10    1.36
  -1  17   8    2.00    1.40
  -1 -17   8    1.58    0.90
  -1 -17   9   20.33    0.81
  -1 -17   9   22.22    1.21
  -1 -17   9   24.19    0.84
  -1  17   9   24.11    1.84
   1  17   9   22.02    1.81
   1  17   9   21.56    1.37
   1 -17  10    0.51    0.66
  -1 -17  10    0.19    0.66
  -1 -17  10    2.08    0.91
  -1  17  10   -0.31    1.37
   1  17  10    0.86    1.43
  -1  17  10    0.18    1.42
   1 -17  10    0.27    0.74
  -1 -17  10   -0.20    0.56
   1 -17  11   14.24    0.98
   1 -17  11   14.36    0.88
  -1 -17  11   14.95    0.79
  -1 -17  11   16.13    0.77
  -1 -17  11   16.43    0.91
   1  17  11   14.71    1.72
  -1  17  11   14.81    1.66
  -1  17  11   16.62    1.77
  -1 -17  11   12.17    1.13
  -1 -17  12   13.57    0.85
   1 -17  12   13.20    0.81
  -1  17  12   10.38    1.63
  -1  17  12   12.84    1.65
   1  17  12    9.68    1.58
   1  17  12   13.53    1.60
  -1 -17  12    7.40    1.12
   1 -17  12   14.24    0.97
   1 -17  12   12.13    0.90
  -1 -17  12   13.47    0.96
  -1 -17  12   13.45    0.80
  -1 -17  13    5.83    1.07
  -1 -17  13    8.14    0.73
   1 -17  13    8.79    0.94
  -1 -17  13    9.20    0.95
   1 -17  13   10.57    0.96
   1 -17  13    8.34    0.80
  -1 -17  13    9.76    0.85
   1  17  13    9.51    1.47
  -1  17  13    9.49    1.48
  -1  17  13    9.63    1.49
  -1  17  13   11.09    1.07
   1 -17  14    2.81    0.90
  -1 -17  14    3.62    0.68
   1 -17  14    3.93    0.79
   1 -17  14    4.03    0.93
  -1 -17  14    4.07    0.93
  -1 -17  14    3.19    0.97
  -1  17  14    2.90    0.95
   1 -17  15    4.65    0.85
  -1 -17  15    4.00    0.63
   1 -17  15    4.59    0.80
  -1 -17  15    3.54    0.94
   1 -17  15    3.68    0.94
  -1 -17  15    3.48    1.01
  -1  17  15    4.07    0.99
   1 -17  16   -0.80    0.77
   1 -17  16   -0.32    0.75
  -1 -17  16   -0.50    0.88
  -1 -17  16    0.77    0.98
  -1  17  16   -0.72    0.91
  -1  17  17    1.01    0.83
  -1 -17  17    0.79    0.81
   1 -17  17    0.16    0.66
  -1  17  18    1.03    0.78
  -1  17  19    1.94    0.65
  -1  17  19    1.97    0.59
  -1  17  20    2.45    0.48
   1  17  21    0.05    0.21
  -1  17  21    0.17    0.22
   1  18   0   51.33    1.91
   1 -18   0   55.15    2.39
  -1 -18   0   55.71    2.35
   1  18  -1   46.68    1.78
   1 -18  -1   46.25    2.27
   1  18   1   47.17    1.88
  -1 -18   1   47.77    1.35
  -1 -18   1   46.49    2.13
   1 -18   1   49.31    2.23
  -1 -18  -1   49.40    2.19
   1  18  -2    3.62    0.93
   1  18   2    3.61    1.10
  -1 -18   2    2.95    0.74
  -1 -18   2    4.08    1.37
   1 -18  -2    3.07    1.36
  -1 -18  -2    3.46    1.36
   1  18   3  133.29    3.43
   1  18  -3  127.16    3.03
  -1 -18  -3  135.67    3.69
  -1  18   3  133.19    3.47
   1 -18  -3  138.36    3.67
  -1 -18   3  126.97    2.58
  -1 -18   3  132.33    3.72
  -1  18  -4    2.74    0.86
   1  18   4    3.78    1.31
  -1  18   4    4.92    1.34
  -1 -18   4    3.57    0.79
  -1 -18   4    4.48    1.43
   1  18   5   64.66    2.45
  -1  18   5   63.44    2.51
  -1 -18   5   58.56    1.61
  -1 -18   5   67.37    2.65
  -1 -18   6    4.97    1.48
   1  18   6    3.39    1.36
  -1  18   6    5.79    1.40
  -1 -18   6    3.59    0.85
  -1 -18   7    1.39    0.87
  -1  18   8   10.41    1.55
   1  18  -8    9.98    1.21
   1  18   8    9.22    1.26
  -1 -18   8    8.37    1.01
  -1 -18   9    5.82    0.65
  -1 -18   9    7.06    1.07
  -1  18   9    5.12    1.50
  -1  18   9    5.70    1.58
   1  18   9    4.02    1.43
   1  18   9    5.82    1.08
   1 -18  10    0.95    0.66
  -1 -18  10    1.41    0.69
  -1 -18  10    0.12    0.91
   1 -18  10    0.85    0.78
  -1 -18  10    1.25    0.63
   1  18  10    1.32    1.42
  -1  18  10   -0.45    1.46
  -1  18  10    1.04    1.37
  -1 -18  11   15.32    1.17
   1  18  11   14.56    1.83
  -1  18  11   11.23    1.67
  -1  18  11   15.53    1.86
   1 -18  11   15.83    0.99
  -1 -18  11   15.28    0.91
   1 -18  11   14.75    0.90
  -1 -18  11   13.63    0.80
  -1 -18  12    0.89    0.82
   1 -18  12    0.74    0.79
  -1  18  12   -0.39    1.38
  -1  18  12   -0.49    1.32
   1  18  12    0.59    1.31
   1  18  12    2.46    1.37
  -1 -18  12   -0.59    0.97
  -1 -18  12    0.28    0.64
   1 -18  12    0.31    0.89
  -1 -18  13    5.14    1.06
   1 -18  13    7.44    0.89
  -1 -18  13    4.73    0.67
  -1 -18  13    7.53    0.87
   1 -18  13    6.31    0.85
   1 -18  13    5.58    0.72
  -1  18  13    5.87    1.41
   1  18  13    7.17    1.44
  -1  18  13    5.96    1.03
   1 -18  14    5.28    0.88
  -1 -18  14    4.36    0.63
   1 -18  14    5.16    0.75
  -1 -18  14    5.22    0.91
   1 -18  14    5.75    0.90
  -1 -18  14    3.62    0.92
  -1  18  14    3.20    0.93
   1 -18  15    0.89    0.77
   1 -18  15    1.44    0.71
  -1 -18  15    1.49    0.88
  -1 -18  15    0.44    0.94
  -1  18  15    0.48    0.96
  -1 -18  16    4.69    0.87
  -1  18  16    2.57    0.91
  -1 -18  16    3.51    0.95
   1 -18  16    4.11    0.74
  -1  18  17    0.83    0.78
  -1 -18  17    0.22    0.77
   1 -18  17   -0.26    0.60
  -1  18  18    0.41    0.68
  -1  18  19    0.90    0.58
  -1  18  19    0.23    0.49
  -1  18  20   -0.52    0.37
   1  19   0    0.59    1.10
  -1 -19   0   -1.12    1.36
   1 -19   0   -0.12    1.49
   1  19   1   14.47    1.34
   1  19  -1   12.48    1.23
  -1  19   1   11.06    1.34
  -1 -19   1   15.83    0.95
   1 -19   1   13.20    1.70
   1 -19  -1   13.81    1.73
  -1 -19  -1   14.85    1.68
  -1 -19   1   13.87    1.65
   1  19   2    4.02    1.22
  -1  19   2    5.98    1.31
  -1  19  -2    3.73    1.06
   1  19  -2    5.04    1.03
  -1 -19   2    4.41    0.85
   1 -19   2    4.15    1.51
  -1 -19  -2    4.98    1.47
  -1 -19   2    5.17    1.61
   1 -19  -2    5.56    1.58
  -1 -19  -3   10.82    1.61
  -1  19  -3   10.05    1.12
   1  19  -3    9.53    1.05
   1 -19  -3   12.48    1.64
  -1  19   3    9.10    1.36
   1  19   3    9.62    1.32
  -1 -19   3    9.12    0.89
  -1 -19   3   10.65    1.63
   1  19   4   75.76    2.64
  -1  19   4   71.65    2.66
  -1  19  -4   71.59    2.18
  -1 -19   4   71.82    1.77
  -1 -19   4   71.36    2.88
   1  19   5   13.74    1.55
  -1  19   5   14.09    1.55
  -1 -19   5   10.61    0.91
  -1 -19   5   13.08    1.80
  -1 -19   6    4.74    1.56
  -1  19   6    4.29    1.47
   1  19   6    4.60    1.36
  -1 -19   6    4.58    0.88
   1  19   7    6.01    1.43
  -1 -19   7    5.79    1.03
  -1  19   8    0.38    1.42
  -1 -19   8    1.92    0.97
   1  19  -8    2.22    1.09
   1  19   8    0.66    1.07
  -1  19   9    0.58    1.38
   1  19   9    2.53    1.45
  -1  19   9   -0.99    1.51
  -1 -19   9   -0.16    0.98
   1  19   9    1.42    1.02
  -1 -19  10   10.78    1.12
  -1  19  10   10.58    1.69
  -1  19  10   10.11    1.77
   1  19  10   10.51    1.70
  -1 -19  10   10.66    0.73
  -1 -19  10   10.76    0.77
   1 -19  10   10.10    0.92
   1 -19  11    4.12    0.73
  -1 -19  11    4.39    0.75
  -1 -19  11    6.95    1.09
   1 -19  11    3.68    0.83
  -1 -19  11    3.88    0.66
   1  19  11    4.49    1.49
   1  19  11    1.54    1.37
  -1  19  11    3.31    1.45
  -1  19  11    5.48    1.57
  -1 -19  12   19.85    1.33
  -1  19  12   26.95    1.94
  -1  19  12   23.79    1.92
   1  19  12   24.85    1.96
   1  19  12   30.07    1.93
   1 -19  12   28.00    1.16
  -1 -19  12   27.10    1.07
  -1 -19  12   24.93    0.91
   1 -19  12   26.30    1.06
  -1 -19  13    4.96    0.86
   1 -19  13    5.63    0.88
   1 -19  13    5.25    0.85
  -1 -19  13    5.26    1.05
  -1  19  13    4.31    1.01
  -1 -19  14    4.12    0.87
   1 -19  14    2.96    0.81
  -1 -19  14    1.31    0.94
  -1  19  14    2.94    0.97
  -1 -19  15    0.53    0.80
   1 -19  15    2.44    0.73
  -1 -19  15    1.99    0.82
  -1  19  15    1.53    0.88
  -1  19  16    0.93    0.85
   1 -19  16    0.90    0.63
  -1 -19  16    0.48    0.74
  -1  19  17    1.82    0.75
  -1  19  18    1.65    0.64
  -1  19  19    0.12    0.45
  -1  19  19    0.90    0.49
   1  19  20    2.83    0.30
  -1  19  20    2.82    0.29
  -1  20   0   13.77    1.47
   1  20   0   14.67    1.38
  -1 -20   0   14.94    1.08
   1 -20   0   16.13    1.79
  -1 -20   0   14.65    1.80
   1  20  -1   93.92    2.73
   1  20   1   93.76    2.90
  -1  20  -1   96.24    2.83
  -1  20   1   92.00    2.97
  -1 -20   1  100.74    2.24
  -1 -20   1   99.82    3.38
  -1 -20  -1  106.65    3.40
   1 -20   1  101.54    3.36
   1 -20  -1  100.46    3.35
  -1  20  -2    3.73    1.10
   1  20  -2    3.87    1.05
   1  20   2    4.42    1.24
  -1  20   2    4.73    1.29
  -1 -20   2    3.98    0.93
   1 -20   2    4.83    1.68
  -1 -20  -2    6.44    1.62
  -1 -20   2    5.84    1.67
   1 -20  -2    4.64    1.59
  -1 -20  -3   17.67    1.84
   1 -20  -3   15.41    1.83
   1  20  -3   14.29    1.16
   1  20   3   15.78    1.55
  -1  20   3   15.92    1.60
  -1  20  -3   16.26    1.30
  -1 -20   3   17.42    1.07
  -1 -20   3   18.37    1.99
   1  20   4   41.18    2.13
   1 -20  -4   44.02    2.43
  -1  20   4   45.91    2.25
  -1 -20  -4   49.76    2.40
  -1 -20   4   39.72    1.36
  -1 -20   4   39.96    2.38
  -1  20   5    0.93    1.37
   1  20   5    1.32    1.35
  -1 -20   5   -0.08    0.90
  -1 -20   5    1.56    1.54
  -1 -20  -5   -0.43    1.53
  -1  20   6    2.94    1.43
   1  20   6    1.55    1.40
  -1 -20   6    2.90    0.92
   1  20   7   40.64    2.24
  -1 -20   7   43.50    1.56
  -1 -20   8    4.56    1.04
   1  20   8    3.47    1.14
   1  20  -8    5.40    1.30
  -1  20   9   13.54    1.84
   1  20   9   12.84    1.72
  -1  20   9   14.41    1.83
  -1 -20   9   14.45    1.20
  -1 -20  10    4.20    1.01
   1 -20  10    5.26    0.82
  -1  20  10    3.47    1.52
  -1  20  10    5.65    1.68
   1  20  10    3.71    1.56
  -1 -20  11    5.46    1.09
   1 -20  11    5.22    0.89
  -1 -20  11    6.50    0.74
   1  20  11    6.33    1.54
   1  20  11    7.09    1.57
  -1  20  11    7.11    1.72
  -1  20  11    5.75    1.55
  -1 -20  12   12.67    1.18
   1 -20  12   15.26    0.96
  -1 -20  12   14.71    0.89
  -1 -20  13    2.82    0.79
   1 -20  13    1.40    0.78
  -1 -20  13    1.72    0.97
  -1  20  13    3.05    0.97
  -1 -20  14    2.55    0.79
  -1 -20  14    0.45    0.89
   1 -20  14    2.48    0.75
  -1  20  14    2.59    0.91
  -1 -20  15   10.53    0.97
  -1  20  15    9.53    0.94
   1 -20  15    9.17    0.76
  -1 -20  15   10.08    0.83
  -1  20  16    1.58    0.79
  -1  20  17   -0.25    0.68
  -1  20  18    0.07    0.57
  -1  20  19    0.12    0.36
  -1  20  19   -0.35    0.41
   1  21   0    1.63    1.09
  -1  21   0    2.27    1.31
  -1 -21   0    2.54    1.01
   1 -21   0    1.60    1.66
  -1 -21   0    3.70    1.70
   1  21  -1   18.07    1.42
   1  21   1   15.06    1.54
  -1  21   1   16.92    1.62
  -1  21  -1   16.30    1.51
  -1 -21   1   18.73    1.13
  -1 -21   1   17.74    1.95
   1 -21   1   20.01    2.05
   1 -21  -1   19.36    1.99
  -1 -21  -1   19.08    2.01
   1  21  -2   -0.30    0.97
   1  21   2    0.66    1.23
  -1  21  -2    1.48    1.13
  -1  21   2   -0.14    1.35
  -1 -21   2    0.19    0.91
  -1 -21  -2    2.06    1.59
   1 -21  -2    0.10    1.65
   1 -21   2    0.53    1.63
  -1 -21   2   -1.45    1.63
   1  21   3    2.27    1.27
  -1  21  -3    2.18    1.04
  -1  21   3    0.26    1.37
  -1 -21   3    0.64    0.93
   1 -21  -3    2.25    1.56
  -1 -21  -3    2.80    1.64
  -1 -21   3    4.49    1.67
   1  21   4    0.69    1.33
  -1  21   4    0.83    1.40
  -1 -21   4    1.31    0.97
   1 -21  -4    1.63    1.58
  -1 -21  -4   -0.32    1.65
  -1 -21   4    0.36    1.60
  -1  21   5    8.00    1.60
   1  21   5   10.11    1.54
  -1 -21  -5   12.46    1.76
  -1 -21   5    8.62    1.04
  -1 -21   5    8.51    1.82
   1 -21  -5    8.65    1.85
  -1 -21  -6   -0.06    1.52
  -1  21   6    2.05    1.49
   1  21   6    2.10    1.45
  -1 -21   6   -0.14    0.96
   1  21   7    0.77    1.38
  -1  21   7    1.45    1.43
  -1 -21   7   -0.60    0.98
   1  21  -7    0.90    1.23
   1  21   7   -0.41    1.18
  -1  21   8    2.13    1.63
  -1 -21   8    2.48    1.09
   1  21   8    2.07    1.21
  -1 -21   9    0.10    1.10
  -1  21   9    0.70    1.55
  -1  21   9   -0.31    1.60
   1  21   9    0.55    1.53
  -1 -21  10   -0.64    1.02
   1 -21  10    0.23    0.81
  -1  21  10    1.47    1.43
   1  21  10   -0.45    1.41
  -1  21  10   -0.14    1.50
  -1 -21  11   11.05    1.15
  -1  21  11   13.91    1.81
   1 -21  11   13.82    0.97
  -1 -21  12    0.29    0.70
   1 -21  12    0.34    0.77
  -1 -21  12   -0.09    1.04
  -1  21  12   -0.49    0.99
  -1 -21  13    3.66    0.75
   1 -21  13    3.29    0.77
  -1 -21  13    3.24    0.93
  -1  21  13    5.01    0.99
  -1 -21  14    0.32    0.70
  -1 -21  14    0.48    0.85
   1 -21  14   -0.63    0.68
  -1  21  14   -0.65    0.86
  -1 -21  15    0.46    0.80
  -1  21  15    2.19    0.83
   1 -21  15    0.49    0.57
  -1  21  16    0.23    0.74
  -1  21  17   -0.22    0.64
  -1  21  18    0.34    0.51
  -1  21  18    0.69    0.49
  -1  21  19    1.58    0.25
  -1  21  19    1.68    0.30
   1  21  19    2.08    0.30
   1  22   0   90.78    2.96
  -1  22   0   90.74    3.10
   1 -22   0  106.12    3.58
  -1 -22   0  104.71    3.65
  -1 -22   0  104.56    2.40
  -1  22   1   21.83    1.72
  -1  22  -1   21.58    1.68
   1  22  -1   19.57    1.52
   1  22   1   20.17    1.71
  -1 -22  -1   21.35    2.01
   1 -22   1   22.25    2.16
   1 -22  -1   22.58    2.24
  -1 -22   1   21.65    2.16
  -1 -22  -1   23.05    1.26
  -1 -22   1   19.70    1.26
   1  22  -2    1.45    1.03
   1  22   2    1.86    1.36
  -1  22  -2    1.97    1.13
  -1  22   2    2.29    1.41
   1 -22  -2    3.16    1.79
  -1 -22  -2    2.84    1.70
  -1 -22   2    1.03    1.70
   1 -22   2    0.80    1.65
  -1 -22   2    0.27    0.97
   1  22   3    1.36    1.38
  -1  22   3    1.23    1.38
   1 -22  -3    2.31    1.64
   1 -22   3    2.19    1.82
  -1 -22  -3    0.27    1.66
  -1 -22   3   -1.22    1.71
  -1 -22   3    1.46    0.99
  -1  22   4   12.29    1.71
   1 -22  -4   13.42    2.01
   1  22   4   12.66    1.63
  -1 -22   4   14.90    2.05
  -1 -22  -4   13.79    1.90
  -1 -22   4   12.29    1.09
   1 -22  -5    0.98    1.63
  -1 -22  -5    0.10    1.65
  -1 -22   5   -0.41    1.56
  -1 -22   5   -0.33    0.99
   1  22   5   -0.56    1.44
  -1  22   5    1.67    1.47
  -1 -22  -6   59.58    2.74
  -1  22   6   51.28    2.60
   1  22   6   53.77    2.60
   1 -22  -6   56.89    2.81
  -1 -22   6   56.15    1.77
   1  22  -7    6.58    1.34
   1  22   7    5.90    1.38
   1  22   7    8.01    1.60
  -1  22   7    6.11    1.58
  -1 -22  -7    7.70    1.70
   1 -22  -7    8.91    1.90
  -1 -22   7   10.38    1.21
  -1 -22   8   53.52    1.72
   1  22   8   46.05    2.19
   1  22   8   45.16    2.51
  -1 -22  -8   46.98    2.63
  -1  22   8   56.45    2.67
  -1  22   9    7.37    1.58
  -1  22   9    8.07    1.74
  -1 -22   9    7.15    1.07
  -1  22  10    1.64    1.56
   1  22  10   -0.98    1.53
  -1 -22  10    1.04    1.02
   1 -22  10   -0.54    0.81
  -1 -22  11    0.42    1.04
   1 -22  11    0.14    0.78
  -1 -22  12    2.46    0.98
   1 -22  12    2.51    0.75
  -1  22  12    1.78    0.96
  -1 -22  13    0.30    0.90
   1 -22  13   -0.99    0.70
  -1  22  13    0.35    0.92
  -1 -22  14   13.38    0.94
   1 -22  14   12.50    0.72
  -1  22  14   15.11    1.01
  -1  22  15    1.57    0.79
  -1 -22  15    1.49    0.77
  -1  22  16    4.52    0.69
  -1  22  17    1.02    0.56
   1  22  18    0.22    0.32
  -1  22  18   -0.42    0.39
  -1  22  18   -0.42    0.41
   1  23   0    1.93    1.25
  -1  23   0    3.30    1.28
   1 -23   0    3.85    1.86
  -1 -23   0    5.33    1.88
  -1 -23   0    4.16    1.14
  -1  23  -1    0.46    1.16
   1  23  -1    3.25    1.15
  -1  23   1    1.10    1.30
   1  23   1    3.23    1.33
   1 -23  -1    0.44    1.73
   1 -23   1    0.64    1.80
  -1 -23  -1    1.73    1.76
  -1 -23   1    1.71    1.65
  -1 -23   1    3.90    1.04
  -1 -23  -1    1.94    1.16
  -1  23   2   22.52    1.83
   1  23   2   23.17    1.85
  -1  23  -2   21.95    1.58
  -1 -23   2   25.95    2.26
  -1 -23  -2   28.73    2.27
   1 -23  -2   26.02    2.31
   1 -23   2   25.51    2.31
  -1 -23   2   26.35    1.27
   1  23   3    8.88    1.57
  -1  23   3    9.23    1.64
   1 -23  -3   12.58    1.90
  -1 -23  -3   11.23    1.95
   1 -23   3   11.00    1.99
  -1 -23   3    8.82    1.85
  -1 -23   3    9.93    1.15
   1  23   4    1.35    1.30
  -1  23   4    0.69    1.43
   1 -23  -4    3.61    1.78
  -1 -23  -4    0.88    1.62
  -1 -23   4    3.01    1.76
  -1 -23   4    3.74    1.11
  -1 -23  -5   -0.03    1.55
  -1 -23   5    1.57    1.73
   1 -23  -5    2.07    1.80
   1  23   5    1.09    1.39
  -1  23   5    0.14    1.47
  -1 -23   5    2.76    1.07
   1 -23  -6    2.25    1.74
  -1 -23  -6    0.59    1.64
   1  23   6    0.30    1.42
  -1  23   6    0.85    1.45
  -1 -23   6    0.01    1.01
   1  23   6    0.21    1.35
   1  23  -6    0.15    1.35
  -1 -23  -7    0.80    1.56
   1 -23  -7    0.65    1.73
   1  23  -7    1.30    1.27
   1  23   7    0.27    1.23
  -1  23   7    0.46    1.53
   1  23   7    0.51    1.51
  -1 -23   7   -0.73    1.15
   1  23   8    4.90    1.24
  -1 -23   8    9.09    1.20
   1  23   8    4.97    1.60
  -1  23   8    4.24    1.62
  -1  23   8    6.18    0.85
   1 -23  -8    5.77    1.86
  -1 -23  -8    7.03    1.76
  -1  23   9    2.28    0.72
  -1  23   9    3.70    1.67
  -1 -23   9    2.51    1.13
   1 -23   9    2.07    0.82
  -1 -23  10    4.03    1.08
   1 -23  10    3.63    0.79
  -1 -23  11   -0.36    0.95
   1 -23  11    1.31    0.76
  -1 -23  12    0.24    0.94
   1 -23  12    0.93    0.70
  -1  23  12    0.08    0.94
  -1 -23  13    1.08    0.80
   1 -23  13    0.04    0.61
  -1  23  14   -0.12    0.79
  -1 -23  14   -0.89    0.72
  -1  23  15    2.39    0.70
  -1 -23  15    1.27    0.69
  -1  23  16    3.58    0.62
  -1  23  17    0.92    0.46
  -1  23  18    0.61    0.28
   1  23  18    0.50    0.27
  -1  23  18    0.58    0.28
   1  24   0    2.21    1.29
  -1  24   0    5.14    1.45
  -1 -24   0    4.46    1.18
  -1 -24   0    4.43    1.90
   1 -24   0    5.44    2.00
   1  24   1   83.23    2.93
  -1  24  -1   77.27    2.90
  -1  24   1   82.71    3.05
  -1 -24   1   96.72    2.28
  -1 -24  -1  100.25    2.35
  -1 -24  -1  100.04    3.53
   1 -24   1   87.66    3.57
  -1 -24   1   91.79    3.54
   1 -24  -1   90.20    3.55
  -1  24  -2    7.18    1.41
   1  24   2    4.84    1.44
  -1  24   2    5.86    1.56
  -1 -24  -2    4.66    1.22
  -1 -24   2    4.90    1.17
  -1 -24  -2    4.85    1.80
   1 -24  -2    5.76    1.88
  -1 -24   2    6.19    1.89
   1 -24   2    6.60    1.89
   1  24   3    0.92    1.40
  -1  24   3   -1.53    1.46
  -1 -24   3    0.56    1.13
   1 -24   3    1.18    1.72
  -1 -24  -3    0.33    1.71
   1 -24  -3    1.21    1.77
  -1 -24   3    1.12    1.74
   1  24   4    9.05    1.59
  -1  24   4    8.84    1.64
  -1 -24   4    9.42    1.20
  -1 -24  -4    9.98    1.88
  -1 -24   4   14.04    1.94
   1 -24  -4   10.07    1.89
   1  24  -5    4.63    1.52
   1  24   5    3.86    1.45
  -1  24   5    3.95    1.55
   1  24   5    3.79    1.51
  -1  24   5    5.45    1.66
  -1 -24   5    7.11    1.09
   1 -24  -5    2.93    1.70
  -1 -24  -5    5.16    1.81
   1  24   6    3.81    1.41
   1  24  -6    3.27    1.36
  -1 -24  -6    3.00    1.79
   1 -24  -6    5.21    1.76
  -1  24   6    3.44    1.59
  -1  24   6    4.05    1.64
   1  24   6    3.89    1.55
  -1 -24   6    4.77    1.22
  -1  24   7   67.44    3.00
   1 -24  -7   76.28    3.26
  -1 -24  -7   79.86    3.18
   1  24   7   75.89    3.00
   1  24  -7   73.51    2.78
   1  24   7   70.16    2.76
  -1 -24   7   80.86    2.10
  -1  24   8    4.08    0.85
  -1 -24   8    2.39    1.14
  -1  24   9   58.07    1.42
   1 -24   9   55.13    1.48
  -1 -24   9   58.70    1.81
  -1 -24  10    2.50    1.03
   1 -24  10    2.83    0.78
  -1 -24  11    1.58    0.94
   1 -24  11    0.53    0.69
  -1  24  12    0.90    0.88
  -1 -24  12    2.24    0.87
   1 -24  12    1.56    0.61
  -1  24  13    4.26    0.85
  -1 -24  13    4.23    0.79
  -1  24  14    1.67    0.74
  -1 -24  14    0.02    0.67
  -1  24  15   10.62    0.72
  -1 -24  15    4.36    0.68
  -1  24  16    1.03    0.52
  -1  24  17    2.73    0.38
   1  24  17    2.33    0.37
   1  25   0    4.56    1.34
  -1  25   0    4.81    1.51
  -1  25   0    5.47    1.36
  -1 -25   0    6.75    1.15
   1 -25   0    6.98    2.02
  -1 -25   0    4.86    1.83
  -1  25   1   11.93    1.65
   1  25   1   12.09    1.54
  -1  25  -1   13.11    1.61
  -1 -25  -1   13.63    1.34
  -1 -25   1   15.41    1.23
  -1 -25   1   14.43    2.06
   1 -25  -1   16.26    2.13
  -1 -25  -1   17.57    2.18
   1 -25   1   14.52    2.16
   1  25   2   16.06    1.72
  -1  25   2   17.09    1.74
  -1 -25   2   20.16    1.34
  -1 -25  -2   21.88    1.40
   1 -25  -2   18.39    2.10
  -1 -25  -2   20.42    2.22
   1 -25   2   20.71    2.17
  -1 -25   2   20.29    2.12
  -1  25   3   14.63    1.70
   1  25   3   15.91    1.75
  -1  25   3   15.44    1.85
  -1 -25   3   17.16    1.25
  -1 -25  -3   18.38    1.39
  -1 -25   3   15.84    2.16
   1 -25   3   14.97    2.19
  -1 -25  -3   17.92    2.01
   1 -25  -3   16.87    2.15
   1  25   4    0.91    1.38
   1  25  -4    0.43    1.44
   1  25   4    0.48    1.34
  -1  25   4    0.33    1.46
  -1  25   4    1.04    1.40
  -1 -25   4    1.45    1.10
   1 -25  -4    0.15    1.82
  -1 -25   4    1.59    1.75
  -1 -25  -4    0.66    1.70
   1  25   5    1.14    1.35
   1  25  -5    2.11    1.40
   1 -25  -5    1.87    1.74
  -1 -25  -5   -0.40    1.59
  -1 -25   5    2.33    1.05
  -1  25   5    0.86    1.52
   1  25   5    1.75    1.39
  -1  25   5    2.21    1.54
   1 -25  -6    2.79    1.77
  -1 -25   6    4.68    1.22
  -1  25   6    1.76    1.49
   1  25   6    4.27    1.55
  -1  25   6    5.17    1.58
  -1 -25   7   10.09    1.24
  -1  25   8    8.86    0.88
  -1 -25   8    8.10    1.21
  -1 -25   9   13.25    1.18
   1 -25   9   11.58    0.86
  -1  25   9   11.97    0.76
  -1 -25  10    1.10    0.97
   1 -25  10    1.04    0.70
  -1 -25  11    2.44    0.93
   1 -25  11    2.55    0.62
  -1  25  12    1.33    0.77
  -1 -25  12    1.34    0.75
  -1  25  13    0.02    0.73
  -1 -25  13    1.01    0.65
  -1  25  14    2.08    0.67
  -1 -25  14    0.48    0.59
  -1  25  15    2.67    0.56
  -1  25  16    5.11    0.45
  -1  25  17    1.18    0.23
  -1  26   0  101.77    3.34
  -1  26   0  108.89    3.52
  -1 -26   0  116.76    2.69
   1 -26   0  112.36    4.00
  -1 -26   0  113.93    4.00
  -1  26   1    3.57    1.34
  -1  26   1    4.09    1.51
   1  26   1    4.00    1.31
  -1  26  -1    6.41    1.45
  -1 -26  -1    7.83    1.26
  -1 -26   1    8.04    1.26
  -1 -26   1    7.54    1.89
  -1 -26  -1    5.64    1.91
   1 -26   1    6.68    1.88
   1 -26  -1    7.42    1.90
  -1 -26  -2   39.45    1.61
  -1 -26   2   39.43    1.61
  -1 -26   2   39.92    2.56
   1 -26   2   35.87    2.51
   1 -26  -2   39.56    2.57
  -1 -26  -2   33.45    2.49
  -1  26   2   37.69    2.23
  -1  26   2   33.10    2.10
   1  26   2   31.89    2.02
   1  26   2   34.26    2.22
   1  26  -2   36.27    2.28
  -1 -26  -3    0.38    1.16
  -1 -26   3   -0.18    1.12
  -1 -26   3    0.46    1.72
  -1 -26  -3    0.54    1.62
   1 -26   3    1.56    1.74
   1 -26  -3    1.31    1.71
   1  26   3   -0.16    1.34
  -1  26   3    0.49    1.45
  -1  26   3   -0.52    1.33
   1  26  -3    0.54    1.41
   1  26   3   -0.63    1.44
  -1 -26  -4    2.17    1.15
  -1 -26   4    2.75    1.19
  -1  26   4    1.44    1.46
  -1 -26   5    1.70    1.17
  -1 -26   6   20.06    1.36
  -1  26   7    2.57    0.87
  -1 -26   7    3.82    1.13
  -1  26   8   31.64    1.10
   1 -26   8   29.10    1.07
  -1 -26   9    4.53    0.96
   1 -26   9    1.92    0.68
  -1 -26  10   23.00    1.13
  -1  26  11   -0.71    0.82
  -1 -26  11    1.09    0.80
  -1  26  12    4.44    0.77
  -1 -26  12    4.62    0.73
  -1  26  13   -0.61    0.66
  -1 -26  13    0.52    0.59
  -1  26  14    7.35    0.61
  -1 -26  14    3.33    0.58
  -1  26  15    1.64    0.46
  -1  26  16    5.82    0.38
  -1  26  16    5.18    0.33
   1  26  16    5.81    0.32
  -1 -27   0    5.46    1.21
  -1 -27   1   11.70    1.27
  -1 -27  -1   13.48    1.27
  -1 -27  -2    2.50    1.18
  -1 -27   2    1.32    1.14
  -1 -27   3   -0.12    1.08
  -1 -27  -3    1.08    1.13
  -1 -27   4    1.56    1.11
  -1 -27  -4    0.22    1.17
  -1 -27   5    2.09    1.10
  -1 -27  -5    0.95    1.14
  -1 -27   6   -0.21    1.03
  -1 -27  -6    0.74    1.11
  -1  27   7   17.41    0.97
  -1 -27   7   19.29    1.24
  -1  27   8    0.68    0.66
   1 -27   8    2.12    0.66
  -1 -27   8    2.10    0.99
  -1 -27   9   20.52    1.13
  -1 -27  10    1.72    0.82
  -1  27  11   -1.17    0.74
  -1 -27  11    0.40    0.70
  -1  27  12   -0.52    0.63
  -1 -27  12   -0.09    0.60
  -1  27  13    1.36    0.57
  -1 -27  13   -0.72    0.51
  -1  27  14   -0.19    0.44
  -1  27  15    0.77    0.31
   1  27  15    0.47    0.30
  -1 -28   0   73.09    2.02
  -1 -28  -1   28.27    1.42
  -1 -28   1   27.60    1.44
  -1 -28   2   18.16    1.25
  -1 -28  -2   18.47    1.25
  -1 -28   3    1.51    1.02
  -1 -28  -3   -0.74    1.04
  -1 -28   4    0.18    1.09
  -1 -28  -4   -1.10    1.10
  -1 -28   5    0.83    1.04
  -1 -28  -5    1.09    1.09
  -1 -28  -6    3.75    1.01
  -1  28   6    1.60    0.85
  -1 -28   6    2.52    1.03
  -1 -28  -7    3.02    1.05
   1 -28   7    4.98    0.66
  -1  28   7    4.95    0.75
  -1 -28   7    5.20    0.98
  -1 -28   8   19.93    1.10
  -1 -28  -8   18.34    1.18
  -1 -28   9    9.71    0.87
  -1 -28  -9    5.31    0.90
  -1 -28  10    7.95    0.81
  -1 -28 -10    6.98    0.87
  -1  28  11    0.76    0.64
  -1 -28  11    0.69    0.58
  -1 -28 -11    0.28    0.69
  -1 -28  12    1.14    0.52
  -1 -28 -12    1.00    0.60
  -1  28  13    0.50    0.46
  -1  28  14    3.21    0.35
   1  28  14    2.89    0.35
  -1 -29   0    3.62    1.11
  -1 -29   1    2.41    1.08
  -1 -29  -1    2.56    1.07
  -1 -29   2    0.87    1.00
  -1 -29  -2    0.57    1.05
  -1 -29   3    1.30    1.02
  -1 -29  -3    0.27    1.01
  -1 -29   4   13.69    1.15
  -1 -29  -4   11.71    1.10
  -1 -29   5    0.23    0.96
  -1 -29  -5    0.89    0.96
  -1 -29  -6    1.40    0.94
  -1  29   6    0.05    0.75
  -1 -29   6   -0.42    0.86
  -1  29   7    6.89    0.68
  -1 -29   7    7.46    0.90
  -1 -29  -7    6.14    0.92
  -1 -29   8    5.54    0.83
  -1 -29  -8    3.77    0.85
  -1 -29   9    3.24    0.72
  -1 -29  -9    3.17    0.77
  -1  29  10    0.21    0.62
  -1 -29  10    0.27    0.59
  -1 -29 -10   -0.79    0.65
  -1  29  11    0.27    0.56
  -1 -29  11   -0.65    0.50
  -1 -29 -11    0.02    0.57
  -1  29  12    1.75    0.48
   1  29  13   -0.13    0.32
  -1  29  13   -0.02    0.34
  -1 -30   0    1.31    0.92
  -1 -30  -1   18.42    1.15
  -1 -30   1   20.75    1.17
  -1 -30   2   -1.00    0.91
  -1 -30   3   -0.02    0.95
  -1 -30  -3    1.13    0.88
  -1 -30  -4    4.37    0.91
  -1 -30   4    5.48    0.97
  -1  30   5    0.14    0.76
  -1 -30   5   -1.40    0.85
  -1  30   6    0.93    0.65
  -1 -30   6    2.42    0.80
  -1 -30  -6    1.68    0.82
  -1 -30   7    8.97    0.79
  -1 -30  -7    9.58    0.85
  -1 -30   8   -0.19    0.66
  -1 -30  -8    0.02    0.67
  -1 -30   9   11.38    0.70
  -1 -30  -9    8.80    0.72
  -1  30  10    0.55    0.52
  -1 -30  10    0.28    0.49
  -1 -30 -10    0.52    0.51
  -1  30  11    0.60    0.44
  -1  30  12    1.21    0.33
   1  30  12    1.02    0.32
  -1 -31   0    1.53    0.82
  -1 -31   1    0.38    0.84
  -1 -31  -1    0.67    0.83
  -1 -31   2    0.50    0.85
  -1 -31  -2    1.49    0.81
  -1 -31   3    7.96    0.92
  -1 -31  -3    9.36    0.88
  -1  31   4    1.12    0.74
  -1 -31   4    1.59    0.81
  -1 -31  -4    2.40    0.78
   1  31   5    3.83    0.63
  -1  31   5    5.78    0.69
  -1 -31   5    5.43    0.78
  -1  31   6    0.87    0.50
  -1 -31   6    0.11    0.66
  -1 -31  -6   -0.07    0.66
  -1 -31   7    2.61    0.62
  -1 -31  -7    2.43    0.62
  -1 -31   8   -0.40    0.54
  -1 -31  -8    0.07    0.56
  -1  31  -9   -0.42    0.32
  -1  31   9    2.87    0.52
  -1  31  10    0.34    0.40
   1  31  10   -0.27    0.39
  -1  31  11    0.55    0.30
   1  31  11    1.34    0.30
  -1 -32   0    8.92    0.81
  -1 -32   1    1.37    0.71
  -1 -32  -1    1.63    0.71
  -1 -32   2   -0.42    0.69
  -1 -32  -2    0.91    0.68
  -1  32   3    0.38    0.69
  -1 -32   3    1.52    0.70
  -1 -32  -3    1.64    0.68
  -1  32   4    2.08    0.60
   1  32   4    1.52    0.56
  -1 -32   4    1.92    0.67
  -1 -32  -4    2.88    0.66
  -1  32   5    1.58    0.53
  -1 -32   5    1.75    0.61
  -1 -32  -5    2.56    0.63
  -1 -32   6    1.12    0.56
  -1 -32  -6    1.61    0.57
  -1 -32   7    2.27    0.50
  -1 -32  -7    2.15    0.52
  -1  32   8   10.40    0.52
   1  32   8    9.34    0.50
  -1  32   9    1.04    0.37
   1  32   9    0.72    0.36
   1  32  10    0.79    0.24
  -1  32  10    0.92    0.25
  -1 -33   0   -0.99    0.61
  -1 -33  -1    0.69    0.58
  -1 -33   1    0.02    0.60
  -1  33   1    0.99    0.63
  -1 -33   2   -0.22    0.59
  -1 -33  -2    1.79    0.58
  -1  33   2    0.51    0.60
  -1 -33  -3    1.21    0.54
  -1 -33   3   -0.13    0.56
   1  33   3    0.29    0.51
  -1  33   3    0.50    0.55
  -1 -33   4    1.18    0.51
  -1 -33  -4    1.17    0.51
  -1  33   4    0.22    0.43
  -1  33  -6    0.23    0.44
  -1  33   7    1.81    0.37
   1  33   7    2.24    0.36
   1  33   8    0.16    0.28
  -1  33   8    0.29    0.29
  -1  34   0   -0.08    0.53
  -1  34   1    2.37    0.50
   1  34   1    1.35    0.48
  -1  34  -2    0.44    0.50
   1  34   2    0.15    0.40
  -1  34   2    0.01    0.41
  -1  34   3    0.16    0.35
   1  34   3    0.23    0.31
  -1  34  -3    0.02    0.48
  -1  34  -4   -0.75    0.42
  -1  34  -5    0.07    0.34
   1  34  -6   -0.10    0.26
   1  34   6    0.06    0.26
  -1  34   6   -0.01    0.27
  -1  35   0   -0.50    0.32
   1  35   0   -0.11    0.31
  -1  35   1   -0.14    0.29
   1  35  -1    0.07    0.33
   1  35   1    0.06    0.26
  -1  35   2   -0.18    0.24
  -1  35  -2    0.06    0.31
   1  35  -3    0.21    0.28
  -1  35  -3   -0.09    0.26
   2   0   0    3.61    0.27
  -2   0   1    0.27    0.15
   2   0  -1    0.30    0.21
  -2   0   2   24.20    0.52
   2   0   2   23.15    0.66
  -2   0   3    0.09    0.31
   2   0  -3    0.05    0.23
   2   0   3    0.16    0.24
  -2   0   4  354.13    5.81
  -2   0  -4  342.42    5.85
   2   0   4  335.68    5.69
   2   0  -4  352.52    5.69
  -2   0   5    0.16    0.34
  -2   0  -5    0.30    0.41
   2   0  -5    0.19    0.23
   2   0   5    0.10    0.23
  -2   0   6  218.48    3.92
   2   0   6  226.46    3.71
   2   0  -6  220.87    3.69
  -2   0   7    0.35    0.40
  -2   0   7    0.12    0.23
  -2   0  -7    0.12    0.48
  -2   0   8  407.74    6.62
  -2   0   8  401.04    6.89
  -2   0  -8  406.95    7.03
  -2   0  -9    0.52    0.68
  -2   0   9    0.46    0.47
  -2   0   9    0.30    0.23
   2   0   9    0.37    0.38
  -2   0   9    0.35    0.45
  -2   0  10   19.01    0.72
  -2   0 -10   21.38    1.05
  -2   0  11   -0.29    0.51
  -2   0 -11   -0.53    0.71
  -2   0  12   -0.59    0.63
  -2   0 -12    0.04    0.74
  -2   0  13   -0.27    0.66
   2   0  14    5.47    0.75
  -2   0  14    5.11    0.67
  -2   0  14    5.06    0.73
  -2   0  14    4.92    0.70
  -2   0  14    4.66    0.68
   2   0  14    4.93    0.69
  -2   0  14    3.29    0.78
  -2   0  14    4.05    0.73
   2   0  14    5.15    0.73
  -2   0  15   -0.16    0.74
  -2   0  15    0.45    0.65
  -2   0  15   -0.15    0.73
   2   0  15   -0.32    0.75
  -2   0  15   -0.57    0.71
   2   0  15   -0.02    0.82
  -2   0  15    0.01    0.87
   2   0  15    0.86    0.84
  -2   0  15    1.44    0.78
  -2   0  16    3.52    0.83
  -2   0  16    3.97    0.75
  -2   0  16    3.47    0.77
   2   0  16    2.59    0.88
  -2   0  16    3.14    0.82
  -2   0  16    3.55    0.97
   2   0  16    3.75    0.94
  -2   0  16    1.38    0.85
  -2   0  17   -0.47    0.70
  -2   0  17   -0.14    0.95
  -2   0  17   -0.11    0.84
  -2   0  17   -1.60    0.97
   2   0  17   -0.35    0.99
  -2   0  17   -0.03    0.82
   2   0  17   -0.96    0.92
  -2   0  17   -0.21    0.97
   2   0  18    6.63    1.04
  -2   0  18    7.12    0.89
  -2   0  18    5.32    0.69
  -2   0  18    6.22    0.99
  -2   0  18    4.55    1.00
   2   0  19    0.12    0.99
  -2   0  19   -0.18    0.80
  -2   0  19   -1.13    0.95
  -2   0  19   -0.40    0.98
   2   0  20    0.70    0.89
   2   0  20   -1.17    0.89
  -2   0  20    1.53    0.93
   2   0  21   -0.55    0.80
   2   0  21   -1.50    0.81
  -2   0  21    1.35    0.82
   2   0  22   14.95    0.77
   2   0  22   13.11    0.76
  -2   0  22   15.54    0.80
  -2   0  23   -0.10    0.42
   2   0  23   -0.34    0.45
  -2   1   0  220.56    3.74
   2  -1   0  211.47    3.76
   2  -1  -1  597.96    9.61
   2   1  -1  609.97    9.60
  -2  -1   1  608.58    9.51
  -2   1   1  601.27    9.48
  -2   1  -1  581.04    9.56
   2  -1   1  578.56    9.42
  -2   1  -2   40.27    0.86
  -2  -1   2   41.71    0.83
  -2   1   2   38.15    0.75
   2  -1   2   45.29    0.94
   2   1   2   44.61    0.94
   2   1  -2   46.40    0.96
   2  -1  -2   45.67    0.94
  -2   1   3   49.62    1.11
  -2  -1   3   45.20    1.06
  -2  -1  -3   46.20    1.08
   2   1   3   46.38    1.02
   2  -1   3   46.81    1.01
   2  -1  -3   48.86    1.01
   2   1  -3   47.13    1.01
  -2   1   4   19.30    0.67
  -2  -1   4   18.06    0.64
  -2  -1  -4   19.24    0.68
   2   1  -4   17.51    0.55
   2  -1   4   19.40    0.56
   2  -1  -4   19.71    0.56
   2   1   4   16.97    0.54
  -2  -1   5   27.76    0.80
  -2   1   5   29.92    0.87
  -2  -1  -5   27.51    0.86
   2   1  -5   27.08    0.68
   2  -1  -5   29.34    0.69
   2   1   5   25.20    0.68
   2  -1   5   28.23    0.70
  -2   1   6   12.15    0.61
  -2  -1   6   10.76    0.56
  -2  -1  -6   11.71    0.67
   2   1   6   10.48    0.40
   2   1  -6   10.82    0.40
  -2  -1   7    5.17    0.47
  -2  -1   7    5.59    0.24
  -2   1   7    5.21    0.52
  -2   1  -7    4.88    0.62
   2  -1   7    6.39    0.27
   2  -1  -7    6.75    0.28
   2   1   7    5.58    0.27
  -2   1   8  212.49    3.77
  -2   1   8  201.03    3.53
  -2  -1   8  188.75    3.61
  -2  -1  -8  199.42    3.83
  -2   1  -8  212.77    3.89
  -2   1  -9  831.88   13.60
  -2  -1  -9  819.81   13.53
  -2   1   9  770.39   13.15
  -2   1   9  796.76   13.42
   2  -1   9  859.65   13.09
  -2   1   9  861.22   13.08
   2   1   9  774.39   13.02
  -2   1  10   58.83    1.55
  -2  -1 -10   62.89    1.76
  -2   1 -10   64.78    1.80
  -2   1  10   63.22    1.34
  -2   1 -11    6.75    0.86
  -2  -1 -11    9.24    0.89
  -2   1  11    7.60    0.61
  -2  -1 -12   36.05    1.36
  -2   1 -12   35.14    1.42
  -2   1  12   36.26    1.05
   2   1  13   61.22    1.45
  -2   1  13   59.00    1.49
   2  -1  13   62.25    1.47
  -2  -1  14    1.62    0.61
  -2   1  14    1.86    0.65
  -2   1  14    1.30    0.60
  -2  -1  14    1.18    0.68
   2  -1  14    1.84    0.67
   2   1  14    0.73    0.61
  -2  -1  14    1.62    0.69
  -2   1  14    1.37    0.65
  -2   1  14    1.52    0.64
  -2  -1  14    1.58    0.62
   2   1  14    0.88    0.75
   2   1  14    0.68    0.71
   2  -1  14    0.40    0.72
  -2   1  14    0.92    0.77
  -2  -1  14    0.54    0.70
   2   1  14    1.69    0.73
   2  -1  14    1.90    0.74
  -2   1  14    0.64    0.72
  -2   1  15   11.62    0.83
  -2  -1  15   11.52    0.91
   2  -1  15   11.56    0.97
  -2  -1  15    9.40    0.75
   2   1  15   11.39    0.94
  -2   1  15   11.04    0.87
  -2   1  15   11.54    0.80
  -2  -1  15   11.89    0.86
   2   1  15   13.09    0.87
  -2  -1  15   11.99    0.79
   2  -1  15   11.89    0.84
  -2   1  15   11.74    0.82
  -2   1  15   11.15    0.94
  -2   1  15   13.45    0.95
   2  -1  15   13.55    0.90
  -2  -1  15   12.33    0.91
   2   1  15   13.70    0.97
  -2  -1  16   16.86    1.07
  -2  -1  16   13.96    0.83
  -2   1  16   14.47    0.92
  -2   1  16   15.60    0.96
   2   1  16   14.98    1.06
   2  -1  16   14.47    1.07
  -2  -1  16   15.77    0.94
  -2   1  16   17.68    1.06
   2  -1  16   17.46    1.09
   2   1  16   17.85    1.04
  -2   1  16   15.67    1.05
  -2  -1  16   14.98    0.98
  -2  -1  16   18.25    0.92
   2  -1  16   16.38    1.03
  -2   1  16   16.41    0.94
  -2   1  16   17.06    0.99
  -2  -1  17   12.32    0.80
  -2   1  17   15.61    1.06
  -2   1  17   12.42    0.87
   2  -1  17   13.28    1.17
   2   1  17   14.20    1.09
  -2  -1  17   14.99    1.07
  -2  -1  17   16.34    0.99
  -2  -1  17   16.01    1.04
  -2   1  17   13.34    0.95
  -2   1  17   16.05    1.06
  -2   1  17   13.32    1.12
   2  -1  17   13.75    1.10
  -2   1  17   15.00    1.06
  -2  -1  17   15.15    1.04
   2   1  17   14.93    1.11
   2  -1  18    1.12    1.04
  -2  -1  18   -0.49    0.85
   2   1  18    1.57    1.03
  -2   1  18    0.46    0.67
  -2   1  18    0.50    0.92
  -2  -1  18    2.33    1.00
  -2   1  18   -0.42    0.94
   2  -1  18    2.99    1.02
  -2  -1  18    0.25    1.00
   2   1  18    2.82    1.03
  -2   1  18    1.77    0.80
  -2  -1  18   -0.65    0.92
   2   1  19    4.91    0.97
   2  -1  19    3.79    0.99
  -2  -1  19    2.59    1.00
  -2   1  19    4.51    0.94
  -2  -1  19    2.65    1.00
  -2   1  19    2.53    1.00
   2   1  19   -0.24    1.00
   2  -1  19    1.24    1.00
  -2   1  19    3.61    0.80
  -2  -1  19    4.63    0.87
   2  -1  20    3.50    0.98
  -2  -1  20    3.56    0.80
   2   1  20    5.17    0.95
   2  -1  20    3.65    0.96
   2   1  20    2.41    0.91
  -2  -1  20    5.55    0.94
   2  -1  20    1.17    0.90
  -2   1  20    4.08    0.93
   2   1  21   -0.22    0.75
   2  -1  21    0.57    0.81
  -2  -1  21    1.03    0.81
   2  -1  21   -1.09    0.81
   2   1  21    0.01    0.81
  -2   1  21    0.88    0.78
   2  -1  22    0.08    0.67
   2   1  22    0.45    0.62
   2  -1  22   -0.13    0.66
  -2  -1  22   -0.10    0.65
   2   1  22   -1.31    0.65
  -2   1  22   -0.60    0.64
  -2  -1  23    5.78    0.49
   2  -1  23    5.63    0.47
  -2   1  23    6.52    0.50
  -2   2   0  112.87    1.93
   2   2   0  111.89    1.97
   2  -2   0  114.28    1.98
   2  -2  -1  217.45    3.58
   2   2  -1  215.57    3.56
  -2  -2   1  218.11    3.52
  -2   2  -1  205.48    3.50
   2   2   1  210.23    3.56
  -2  -2   1  209.41    3.43
  -2   2  -2   34.76    0.80
   2  -2  -2   38.82    0.89
   2  -2   2   37.22    0.90
   2   2  -2   39.06    0.87
   2   2   2   38.23    0.87
   2  -2   2   33.05    0.79
  -2   2   3  650.78   10.56
   2   2   3  644.35   10.49
   2  -2  -3  670.09   10.50
   2   2  -3  647.50   10.49
   2  -2   3  664.14   10.52
   2   2   4   26.40    0.80
  -2   2   4   26.07    0.80
  -2  -2  -4   24.38    0.79
   2   2   4   25.94    0.70
   2   2  -4   26.40    0.69
  -2   2   5   50.76    1.22
  -2  -2  -5   48.67    1.22
   2   2   5   46.74    1.05
   2   2  -5   46.85    1.03
  -2   2   6   30.90    0.96
   2   2   6   30.70    0.97
  -2  -2  -6   27.49    0.94
   2   2  -6   26.97    0.70
   2   2   6   27.14    0.72
   2  -2  -6   30.08    0.72
   2  -2   6   29.82    0.72
  -2   2   7   33.14    1.03
  -2  -2  -7   33.74    1.05
   2   2   7   27.45    0.67
   2  -2  -7   29.16    0.67
   2   2  -7   26.35    0.65
   2  -2   7   30.02    0.66
  -2   2   8   57.60    1.36
  -2   2   8   61.77    1.53
  -2  -2  -8   58.22    1.56
  -2   2  -9   62.88    1.71
  -2  -2  -9   62.19    1.63
  -2   2   9   59.51    1.37
  -2   2   9   62.30    1.57
  -2  -2   9   60.93    1.22
  -2   2   9   57.67    1.22
   2  -2   9   59.30    1.22
   2  -2   9   55.07    1.19
  -2   2 -10    2.68    0.79
  -2  -2 -10    2.12    0.68
   2  -2  10    1.38    0.49
  -2  -2  10    1.84    0.48
  -2   2  10    1.87    0.45
  -2   2  10    2.42    0.42
  -2   2  10    2.44    0.57
  -2  -2 -11    7.56    0.83
  -2   2 -11    7.17    0.87
  -2   2  11    8.25    0.62
  -2   2  11    7.86    0.67
  -2   2  12   -0.37    0.62
  -2   2 -12   -0.28    0.82
   2   2  13    1.34    0.66
   2  -2  13    1.42    0.69
  -2  -2  13    1.38    0.64
  -2   2  13    1.55    0.67
   2   2  13    1.01    0.60
  -2  -2  13    0.64    0.60
  -2   2  13    1.14    0.61
   2  -2  13    1.72    0.64
  -2   2  14   -0.32    0.67
  -2  -2  14    0.66    0.53
   2   2  14   -0.02    0.64
  -2   2  14   -0.23    0.54
  -2  -2  14    0.73    0.70
   2  -2  14    0.79    0.65
  -2  -2  14    0.86    0.72
  -2   2  14    0.11    0.65
   2  -2  14   -0.69    0.77
   2   2  14    0.32    0.71
  -2  -2  14    0.01    0.60
   2   2  14    0.11    0.74
  -2   2  14    0.67    0.72
   2  -2  14    0.09    0.69
  -2  -2  14   -1.19    0.73
  -2   2  14   -0.37    0.72
   2   2  14    0.49    0.71
  -2  -2  15    6.11    0.68
  -2   2  15    8.10    0.83
   2   2  15    7.43    0.88
  -2  -2  15    7.88    0.88
  -2   2  15    7.20    0.76
  -2   2  15    6.30    0.73
  -2  -2  15    7.53    0.85
  -2   2  15    7.26    0.78
  -2  -2  15    7.63    0.76
   2   2  15    7.61    0.88
   2  -2  15    8.00    0.82
   2  -2  15    6.22    0.89
  -2   2  15    5.73    0.89
  -2  -2  15    7.17    0.87
  -2   2  15    6.70    0.84
   2  -2  15    8.23    0.88
   2   2  15    8.39    0.91
  -2  -2  16   -0.26    0.93
  -2   2  16    0.51    0.73
  -2  -2  16    0.45    0.64
  -2   2  16    0.48    0.86
  -2  -2  16    1.25    0.87
   2  -2  16    1.04    0.89
  -2   2  16    1.00    0.71
  -2   2  16    1.62    0.94
   2   2  16    0.70    0.94
  -2   2  16   -0.67    0.93
   2  -2  16    1.02    0.92
  -2  -2  16   -0.34    0.85
   2   2  16   -0.59    0.88
   2   2  16   -0.50    0.90
  -2   2  16    1.62    0.86
   2  -2  16   -0.89    0.97
  -2  -2  16    0.47    0.77
  -2   2  17   15.66    0.94
   2  -2  17   18.10    1.21
   2   2  17   16.58    1.09
  -2  -2  17   17.73    1.13
  -2   2  17   17.54    1.05
  -2  -2  17   18.04    1.07
  -2   2  17   17.73    0.92
  -2  -2  17   17.85    1.01
  -2   2  17   17.76    1.11
   2   2  17   16.75    1.15
  -2   2  17   16.80    1.13
  -2  -2  17   16.76    1.09
   2  -2  17   16.33    1.15
  -2  -2  18    3.51    0.81
   2   2  18    0.23    0.98
   2  -2  18    0.49    1.09
   2  -2  18    1.09    1.07
  -2   2  18    1.21    0.93
  -2   2  18    0.70    0.73
  -2  -2  18    1.61    0.98
   2   2  18    2.52    1.04
  -2  -2  18   -0.67    1.01
   2  -2  18    2.83    1.04
  -2   2  18   -0.35    0.95
  -2   2  18    1.68    0.77
  -2  -2  18    3.09    0.95
   2   2  19   -0.33    0.95
   2  -2  19    0.02    1.01
   2  -2  19   -0.67    1.04
  -2   2  19    0.97    0.62
  -2   2  19    1.19    0.91
  -2  -2  19   -0.44    1.01
   2  -2  19   -0.53    1.00
  -2  -2  19    0.07    0.93
   2   2  19   -0.83    0.99
  -2   2  19    0.04    0.98
  -2  -2  19    0.33    0.84
  -2   2  19    1.15    0.71
   2  -2  20    1.48    0.95
   2  -2  20   -1.89    0.97
   2   2  20    0.85    0.87
  -2  -2  20    0.86    0.93
   2  -2  20   -1.07    0.90
  -2   2  20    0.35    0.90
   2   2  20   -1.55    0.91
  -2  -2  20   -0.41    0.81
   2   2  21    1.27    0.75
   2  -2  21    1.88    0.84
  -2  -2  21    3.44    0.83
   2  -2  21   -0.02    0.79
  -2   2  21    1.80    0.81
   2   2  21    0.14    0.79
   2  -2  21    0.09    0.84
   2  -2  22    1.78    0.66
   2  -2  22    1.52    0.64
  -2   2  22    2.13    0.65
  -2  -2  22    0.80    0.63
   2   2  22    0.32    0.64
   2   2  23    2.66    0.46
   2  -2  23    3.51    0.44
  -2   2  23    4.11    0.45
  -2  -2  23    3.70    0.44
   2   3   0  562.33    9.25
  -2  -3   0  576.08    9.17
  -2   3   0  566.61    9.26
   2  -3   0  580.15    9.31
   2   3   0  577.31    9.30
   2   3  -1    7.82    0.41
   2  -3  -1    7.71    0.40
  -2  -3   1    8.05    0.40
   2   3   1    7.72    0.40
  -2   3  -1    7.38    0.36
   2  -3   1    6.23    0.34
  -2  -3   1    7.21    0.33
  -2   3  -2 2525.27   40.00
   2   3   2 2585.98   40.13
   2   3  -2 2559.48   40.09
   2   3   2 2559.92   40.09
   2  -3   2 2462.21   40.05
  -2   3  -3   36.79    0.80
   2   3   3   37.52    0.93
   2   3  -3   37.15    0.91
   2   3   4   48.70    1.18
  -2   3   4   49.06    1.18
   2   3  -4   49.66    1.07
   2   3   4   46.65    1.07
   2   3   5   33.82    1.00
  -2   3   5   35.24    1.02
  -2  -3  -5   35.34    1.02
   2   3   5   33.67    0.86
   2   3  -5   33.46    0.86
  -2   3   6  930.03   14.46
   2   3   6  900.34   14.47
  -2  -3  -6  870.27   14.43
   2   3   6  837.63   14.21
   2   3  -6  866.58   14.21
   2  -3  -6  915.81   14.21
   2  -3   6  898.09   14.20
  -2   3   7   64.08    1.52
   2   3   7   59.83    1.52
  -2  -3  -7   64.15    1.51
   2  -3   7   57.13    1.15
   2   3  -7   52.43    1.15
   2   3   7   51.25    1.16
   2  -3  -7   58.95    1.16
   2   3   8    8.85    0.73
  -2   3   8    8.84    0.71
  -2   3   8    7.51    0.56
  -2  -3  -8    6.72    0.66
   2   3   8    7.09    0.29
   2  -3   8    6.45    0.24
  -2  -3  -9    0.56    0.65
  -2  -3   9    0.98    0.37
   2  -3   9    0.33    0.38
  -2  -3   9    0.47    0.39
  -2   3   9    0.56    0.39
  -2   3   9    1.02    0.44
  -2   3   9    1.05    0.56
  -2   3 -10    9.67    0.91
  -2  -3 -10   10.43    0.84
  -2   3  10   11.40    0.56
   2  -3  10   10.38    0.59
  -2  -3  10   10.31    0.57
  -2  -3  10   11.48    0.58
   2   3  10   11.14    0.53
  -2   3  10   10.17    0.63
  -2   3  10    9.37    0.75
  -2  -3 -11   16.13    0.97
  -2   3 -11   12.92    1.08
  -2   3  11   13.26    0.69
  -2  -3  11   12.47    0.69
  -2  -3  11   13.84    0.74
   2  -3  11   12.89    0.74
  -2   3  11   15.20    0.89
  -2  -3  12  517.15    8.20
  -2   3  12  492.59    8.18
  -2  -3  13   12.37    0.76
   2  -3  13   13.07    0.84
  -2  -3  13   11.59    0.76
   2  -3  13   11.50    0.72
   2   3  13   10.11    0.77
  -2  -3  13   11.31    0.81
  -2   3  13    9.97    0.79
   2  -3  13   10.85    0.74
  -2  -3  13   10.54    0.74
  -2   3  13    9.33    0.75
   2   3  13   10.41    0.75
  -2  -3  14   16.51    0.87
   2   3  14   17.60    0.88
  -2   3  14   16.49    0.82
  -2  -3  14   14.72    0.74
   2  -3  14   17.44    0.98
  -2   3  14   17.07    0.76
  -2  -3  14   18.97    0.93
   2  -3  14   16.89    0.90
   2   3  14   16.28    0.93
  -2  -3  14   18.44    0.81
  -2   3  14   17.82    0.83
  -2  -3  14   16.15    0.95
  -2   3  14   14.57    0.91
  -2  -3  14   17.87    0.92
  -2   3  14   17.33    0.91
   2  -3  14   17.54    0.89
   2   3  14   18.57    0.92
  -2  -3  15   -0.87    0.87
  -2   3  15   -0.03    0.71
  -2   3  15    0.19    0.75
  -2   3  15    0.60    0.59
  -2  -3  15    0.04    0.82
   2  -3  15    0.60    0.82
   2   3  15    0.24    0.81
   2   3  15    0.07    0.81
  -2  -3  15    0.47    0.71
   2  -3  15    0.59    0.90
   2  -3  15    0.56    0.83
  -2   3  15    0.44    0.78
  -2  -3  15   -0.34    0.87
  -2   3  15   -1.18    0.83
  -2   3  15    0.33    0.83
   2   3  15    1.04    0.80
  -2  -3  15    0.52    0.77
   2  -3  15    0.94    0.81
  -2  -3  16   45.99    1.47
  -2   3  16   44.12    1.34
   2   3  16   43.18    1.41
   2  -3  16   45.73    1.50
  -2   3  16   43.45    1.36
  -2  -3  16   45.37    1.42
  -2   3  16   45.30    1.25
   2   3  16   45.92    1.47
   2  -3  16   46.46    1.38
   2  -3  16   46.05    1.49
  -2  -3  16   46.33    1.30
  -2   3  16   44.67    1.44
  -2  -3  16   44.66    1.42
   2  -3  16   48.06    1.43
  -2   3  16   47.94    1.48
  -2  -3  16   46.10    1.43
   2   3  16   50.54    1.46
  -2   3  17   -0.73    0.82
  -2   3  17    0.30    0.78
  -2  -3  17   -1.08    0.98
  -2  -3  17   -0.02    0.97
  -2   3  17    0.02    0.71
   2   3  17   -0.48    1.01
  -2  -3  17    0.31    0.83
   2  -3  17   -1.37    1.06
   2  -3  17    0.36    1.05
   2   3  17    1.46    0.94
  -2   3  17    0.81    0.88
  -2  -3  17    0.65    0.97
   2   3  17    0.06    0.97
   2  -3  17    0.03    0.99
  -2   3  17   -0.02    0.99
  -2  -3  17   -0.39    0.93
  -2  -3  18    3.97    0.87
   2   3  18    1.63    0.93
   2   3  18    2.81    1.05
   2  -3  18    2.32    1.07
   2  -3  18    2.89    1.02
  -2  -3  18    1.85    1.02
  -2   3  18    1.79    0.77
  -2   3  18    3.62    0.92
  -2   3  18    1.06    0.99
   2   3  18    0.67    1.02
  -2  -3  18    1.19    1.01
   2  -3  18    2.66    1.05
  -2   3  18    3.57    0.73
  -2  -3  18    3.61    0.95
   2  -3  19    6.30    1.10
   2  -3  19    7.05    1.09
  -2  -3  19    7.78    1.10
   2   3  19    8.35    0.96
  -2   3  19    5.75    0.72
  -2  -3  19    7.47    1.05
  -2   3  19    7.71    1.02
   2  -3  19    7.17    1.02
   2   3  19    5.75    1.01
  -2  -3  19    6.10    0.96
   2   3  20   44.74    1.33
   2  -3  20   47.80    1.47
  -2  -3  20   47.95    1.42
  -2   3  20   48.23    1.43
   2   3  20   44.07    1.38
   2  -3  20   43.70    1.41
  -2  -3  20   46.06    1.35
   2  -3  20   45.36    1.40
   2   3  21    4.10    0.69
   2  -3  21    5.00    0.88
   2  -3  21    3.33    0.82
   2   3  21    4.03    0.81
  -2  -3  21    4.46    0.84
  -2   3  21    4.24    0.82
   2  -3  21    3.84    0.82
   2  -3  22    1.72    0.67
   2  -3  22    0.18    0.62
  -2  -3  22    0.86    0.61
   2   3  22   -0.42    0.63
  -2   3  22    0.36    0.61
   2   3  23   -0.17    0.40
  -2   3  23    0.22    0.41
  -2   4   0  290.77    4.82
   2   4   0  289.00    4.82
   2   4   1  212.36    3.65
   2   4  -1  213.32    3.56
  -2   4  -1  213.21    3.59
   2   4  -1  222.56    3.66
  -2  -4   1  213.22    3.59
   2   4   2   46.40    1.13
  -2   4  -2   46.78    1.00
   2   4  -2   50.54    1.10
   2   4   2   49.03    1.11
  -2  -4   2   48.31    1.11
   2  -4   2   44.92    1.10
   2   4  -3   11.50    0.51
   2   4   3   11.40    0.50
  -2  -4  -3   10.35    0.56
  -2   4  -3   10.37    0.40
   2  -4   3    9.77    0.54
  -2   4   4  150.25    2.74
  -2  -4  -4  148.16    2.71
   2   4   4  146.10    2.62
   2   4  -4  153.33    2.63
   2  -4  -4  144.51    2.63
  -2   4   5  180.58    3.33
   2   4   5  177.54    3.34
  -2  -4  -5  169.69    3.27
   2   4  -5  178.39    3.16
   2  -4   5  178.13    3.17
   2  -4  -5  181.41    3.17
   2   4   5  177.50    3.17
  -2   4   6  138.83    2.77
   2   4   6  143.59    2.79
  -2  -4  -6  143.44    2.74
   2  -4  -6  137.56    2.52
   2   4   6  134.58    2.53
   2  -4   6  133.26    2.51
   2   4  -6  139.04    2.54
  -2   4   7    2.53    0.60
  -2  -4  -7    3.51    0.59
   2   4  -7    1.81    0.33
   2  -4   7    2.53    0.33
   2   4   7    2.15    0.34
   2  -4  -7    2.38    0.34
  -2   4   8    0.26    0.47
  -2   4   8    0.92    0.60
   2   4   8    1.49    0.62
  -2  -4  -8   -0.14    0.57
   2  -4   8    0.37    0.22
   2   4   8    0.16    0.24
  -2  -4  -9   21.25    0.99
  -2  -4   9   19.16    0.63
  -2  -4   9   19.64    0.66
  -2   4   9   20.75    0.65
   2   4   9   22.43    1.07
  -2   4   9   22.17    1.02
  -2   4   9   19.45    0.88
  -2  -4 -10   15.54    0.94
   2  -4  10   14.47    0.62
  -2  -4  10   12.92    0.64
  -2  -4  10   16.55    0.63
  -2   4  10   15.76    0.63
  -2   4  10   15.47    0.81
  -2   4  10   18.73    0.98
  -2  -4 -11   16.86    0.98
  -2   4 -11   14.08    1.13
  -2   4  11   15.41    0.73
   2  -4  11   16.61    0.76
  -2  -4  11   16.07    0.75
  -2  -4  11   16.96    0.70
  -2   4  11   15.65    0.97
  -2   4  11   14.07    0.81
  -2   4  12    0.93    0.65
  -2  -4  12    1.45    0.66
   2  -4  12    1.52    0.69
  -2   4 -12    0.18    0.88
  -2   4  13    3.90    0.65
   2  -4  13    3.12    0.72
   2  -4  13    3.66    0.72
  -2  -4  13    2.97    0.69
   2   4  13    4.98    0.72
  -2   4 -13    3.79    0.95
   2  -4  13    3.68    0.66
  -2  -4  13    3.68    0.71
  -2  -4  13    3.82    0.75
  -2   4  13    3.23    0.73
   2   4  13    3.74    0.70
  -2   4  13    3.85    0.68
  -2  -4  13    3.88    0.69
   2  -4  13    3.29    0.66
  -2  -4  14    1.14    0.62
   2   4  14    0.06    0.67
  -2  -4  14   -0.26    0.73
  -2   4  14   -0.31    0.66
   2   4  14    0.33    0.73
   2  -4  14   -0.58    0.78
   2  -4  14    0.98    0.78
  -2   4  14    0.03    0.64
  -2  -4  14    0.12    0.72
   2  -4  14   -0.27    0.73
  -2   4  14    0.34    0.50
  -2  -4  14   -0.87    0.82
  -2   4  14    0.78    0.77
  -2  -4  14    0.51    0.74
   2   4  14    0.28    0.74
   2  -4  14   -0.28    0.71
  -2   4  14    0.30    0.74
  -2   4  15    9.32    0.83
  -2  -4  15    9.52    0.78
  -2   4  15    8.42    0.68
   2  -4  15    9.75    0.96
   2  -4  15    8.94    0.92
   2   4  15    8.38    0.89
   2  -4  15    8.45    0.96
   2   4  15   10.48    0.84
  -2   4  15    9.57    0.80
  -2  -4  15    9.67    0.89
  -2  -4  15    8.46    0.91
  -2   4  15    9.34    0.92
  -2  -4  15   10.28    0.91
  -2   4  15   10.30    0.89
  -2  -4  15    9.53    0.90
   2   4  15    8.77    0.92
   2  -4  15    7.90    0.90
   2  -4  16    4.91    1.00
   2   4  16    3.25    0.99
   2   4  16    2.94    0.84
  -2  -4  16    2.41    0.78
   2  -4  16    3.66    1.01
  -2   4  16    2.54    0.82
  -2   4  16    2.81    0.83
  -2  -4  16    3.15    0.91
   2  -4  16    3.45    0.88
  -2  -4  16    4.07    0.96
  -2   4  16    1.98    0.65
  -2   4  16    2.52    0.87
  -2  -4  16    2.33    0.87
  -2  -4  16    4.03    0.98
  -2   4  16    3.81    0.97
   2  -4  16    2.97    0.93
   2   4  16    3.92    0.95
  -2  -4  17    7.02    0.80
  -2  -4  17    7.76    1.04
   2  -4  17    8.53    1.00
   2  -4  17    7.26    1.09
   2   4  17    7.98    1.06
  -2   4  17    8.16    0.73
   2  -4  17    7.77    1.08
   2   4  17    7.08    0.95
  -2   4  17    6.57    0.86
  -2  -4  17    5.86    1.06
  -2   4  17    7.49    0.90
  -2   4  17    5.85    1.00
  -2  -4  17    5.43    1.00
   2  -4  17    8.85    1.07
   2   4  17    8.83    1.11
  -2   4  17    5.51    1.03
  -2  -4  17    5.19    0.97
  -2  -4  18   -0.12    0.95
  -2   4  18   -0.24    0.64
   2  -4  18    0.98    1.09
   2   4  18   -0.31    0.89
  -2  -4  18   -0.25    0.79
   2  -4  18   -0.68    1.09
   2   4  18    0.94    1.07
  -2  -4  18   -0.88    1.03
  -2   4  18    0.05    0.85
  -2   4  18   -0.20    0.79
   2   4  18   -0.57    1.04
  -2   4  18    0.13    1.02
  -2  -4  18    0.95    1.02
   2  -4  18    0.24    1.03
  -2  -4  19   -0.44    0.96
   2  -4  19    1.08    1.00
   2  -4  19   -0.12    1.03
  -2  -4  19    0.85    1.02
   2   4  19    0.83    0.88
  -2   4  19   -0.51    0.72
   2  -4  19    0.23    1.00
  -2   4  19    0.97    0.97
  -2  -4  19    1.70    0.96
   2   4  19    0.48    0.99
  -2  -4  20   -0.37    0.85
   2  -4  20   -1.50    0.97
  -2  -4  20    0.12    0.91
   2  -4  20   -1.38    0.89
  -2   4  20    0.82    0.91
   2   4  20   -1.12    0.89
   2   4  20    0.34    0.76
   2  -4  20    0.06    0.98
   2  -4  21    0.64    0.78
   2  -4  21   -0.35    0.79
  -2  -4  21    0.27    0.77
   2   4  21   -0.35    0.78
   2   4  21   -0.33    0.64
   2  -4  21   -0.64    0.87
   2   4  22   -0.01    0.59
  -2   4  22   -0.75    0.62
  -2  -4  22   -1.07    0.62
   2  -4  22    1.25    0.60
   2  -4  22   -1.08    0.70
   2   4  23    0.27    0.38
  -2   4  23    0.62    0.40
   2   5   0   53.10    1.14
  -2  -5   0   49.48    1.13
   2   5  -1  151.09    2.67
  -2   5  -1  153.95    2.69
   2   5   1  151.66    2.75
   2  -5   1  144.51    2.73
  -2  -5   1  152.83    2.73
   2   5   2   65.39    1.39
   2   5  -2   62.54    1.22
  -2   5  -2   61.25    1.26
  -2  -5   2   63.30    1.37
   2   5  -3   58.22    1.29
   2  -5   3   58.48    1.32
   2   5   3   56.07    1.27
   2  -5  -3   57.45    1.31
  -2  -5  -3   57.42    1.35
  -2   5  -3   55.76    1.13
  -2  -5   3   56.78    1.35
   2  -5   3   54.24    1.32
   2   5  -4    5.37    0.43
   2  -5   4    5.16    0.47
   2   5   4    5.45    0.46
   2  -5  -4    5.59    0.48
  -2  -5  -4    4.84    0.50
  -2   5   4    5.26    0.51
  -2   5  -4    5.40    0.29
   2  -5   4    5.37    0.54
   2   5   5  499.34    8.50
  -2   5   5  502.34    8.48
  -2  -5  -5  508.31    8.46
   2   5   5  484.56    8.32
   2  -5   5  497.73    8.33
   2  -5  -5  509.41    8.33
   2   5  -5  521.98    8.33
  -2   5   6   65.31    1.65
   2   5   6   60.55    1.64
  -2  -5  -6   61.30    1.56
   2   5   6   66.36    1.44
   2  -5   6   62.95    1.40
   2  -5  -6   64.03    1.43
   2   5  -6   69.16    1.45
   2   5   7  383.65    6.63
  -2  -5  -7  384.48    6.57
   2   5  -7  377.34    6.31
   2   5   7  370.09    6.32
   2  -5   7  365.89    6.27
   2  -5  -7  367.38    6.28
   2   5   8    2.13    0.68
  -2   5   8    0.69    0.62
  -2  -5  -8    1.68    0.62
   2   5  -8    1.42    0.33
   2  -5   8    0.88    0.29
   2   5   8    1.00    0.32
   2  -5  -8    1.04    0.31
  -2  -5  -9    1.19    0.64
  -2  -5   9    1.33    0.41
  -2   5   9    1.60    0.39
   2  -5   9    0.85    0.42
  -2   5   9    1.33    0.66
   2   5   9    1.55    0.68
  -2   5   9    1.43    0.61
  -2  -5 -10    1.95    0.71
  -2   5  10    1.45    0.47
  -2  -5  10    2.00    0.49
  -2  -5  10    2.17    0.48
   2  -5  10    1.62    0.47
  -2   5  10    2.41    0.75
  -2   5  10    1.90    0.64
  -2  -5 -11  538.09    9.27
  -2  -5  11  527.93    8.78
  -2  -5  11  541.44    8.79
   2  -5  11  546.20    8.80
  -2   5  11  547.85    8.79
  -2   5  11  562.20    9.41
  -2   5 -12    4.15    0.98
  -2   5  12    4.54    0.80
   2  -5  12    4.81    0.72
  -2  -5  12    5.69    0.66
  -2   5  12    5.01    0.70
  -2  -5  12    7.15    0.78
  -2  -5  13  182.50    3.33
  -2   5 -13  169.82    3.96
  -2  -5  13  187.07    3.38
  -2   5  13  183.72    3.30
   2   5  13  183.82    3.33
   2  -5  13  184.77    3.36
  -2   5  13  190.23    3.34
  -2  -5  13  189.87    3.34
   2  -5  13  180.19    3.32
  -2  -5  13  182.38    3.32
   2   5  13  176.79    3.33
  -2   5  13  175.57    3.33
  -2   5  14    0.42    0.59
  -2  -5  14   -0.12    0.77
   2  -5  14    0.96    0.73
  -2  -5  14    1.67    0.74
   2   5  14    1.02    0.67
   2  -5  14    0.90    0.75
   2   5  14    0.09    0.76
  -2  -5  14    1.01    0.59
   2  -5  14   -0.51    0.83
  -2   5  14    1.21    0.78
  -2  -5  14    0.48    0.75
  -2  -5  14    0.70    0.74
   2  -5  14    2.37    0.74
   2   5  14    1.74    0.73
  -2   5  14    0.79    0.71
  -2   5  15   64.32    1.54
  -2  -5  15   65.56    1.66
   2   5  15   65.31    1.59
   2  -5  15   66.40    1.72
  -2  -5  15   66.79    1.71
   2  -5  15   65.10    1.69
   2   5  15   67.43    1.67
  -2  -5  15   63.37    1.53
   2  -5  15   67.12    1.67
  -2   5  15   63.84    1.66
  -2  -5  15   66.25    1.69
   2  -5  15   70.27    1.67
  -2  -5  15   66.17    1.68
  -2   5  15   65.58    1.68
   2   5  15   66.83    1.70
  -2   5  16    3.54    0.89
  -2   5  16    3.81    0.81
  -2  -5  16    3.56    0.98
  -2  -5  16    3.83    0.77
   2   5  16    1.99    0.81
   2  -5  16    3.43    0.93
   2  -5  16    3.61    1.00
   2   5  16    3.22    0.98
  -2  -5  16    3.37    0.93
   2  -5  16    2.15    0.95
  -2   5  16    2.35    0.89
  -2  -5  16    2.75    0.94
   2   5  16    2.00    0.90
  -2   5  16    3.37    0.97
   2  -5  16    2.47    0.93
  -2  -5  16    3.33    0.90
   2  -5  17    0.42    1.05
   2   5  17    0.29    0.95
  -2  -5  17    0.45    0.78
   2  -5  17    1.64    1.02
   2   5  17    0.56    0.85
  -2  -5  17    0.65    0.90
  -2   5  17    0.06    0.91
  -2  -5  17    1.26    0.98
  -2   5  17    0.08    0.80
  -2   5  17    0.73    0.87
   2   5  17    1.38    0.99
   2  -5  17    0.30    1.01
  -2  -5  17   -0.69    0.93
  -2   5  17    1.71    0.93
   2  -5  17    0.38    0.98
  -2  -5  17    0.57    0.97
   2  -5  18   -0.21    1.00
   2  -5  18    0.16    1.00
   2   5  18    1.42    0.86
  -2  -5  18    0.87    0.74
  -2  -5  18    1.54    1.02
  -2   5  18   -0.88    0.79
  -2  -5  18   -0.26    1.02
   2   5  18   -0.69    1.00
  -2   5  18   -0.43    0.97
   2  -5  18   -1.81    1.01
  -2  -5  18   -0.26    1.01
  -2  -5  19   69.86    1.64
  -2  -5  19   76.44    1.86
   2  -5  19   76.46    1.89
   2   5  19   73.03    1.73
   2  -5  19   74.19    1.92
  -2  -5  19   74.10    1.93
  -2   5  19   74.98    1.87
   2   5  19   76.88    1.86
   2  -5  19   76.09    1.87
  -2  -5  19   76.73    1.85
   2  -5  20    2.64    0.92
   2   5  20    1.48    0.74
   2  -5  20    1.70    0.98
  -2  -5  20    2.91    0.92
   2   5  20    1.16    0.91
  -2   5  20    1.05    0.88
   2  -5  20    1.83    0.93
  -2  -5  20    2.14    0.89
   2  -5  21   39.50    1.25
   2   5  21   32.88    0.98
   2   5  21   38.97    1.17
  -2   5  21   37.03    1.15
  -2  -5  21   38.09    1.16
   2  -5  21   32.30    1.13
   2  -5  21   37.58    1.15
   2  -5  22    0.31    0.67
   2  -5  22   -1.03    0.60
  -2   5  22    0.38    0.59
   2   5  22    0.25    0.57
  -2  -5  22   -0.20    0.58
   2   5  23    2.48    0.38
  -2   5  23    2.81    0.40
   2   6   0  165.04    2.99
  -2  -6   0  163.93    3.00
   2  -6   0  173.48    3.13
   2   6   1   44.77    1.12
   2   6  -1   45.63    1.05
   2  -6  -1   48.21    1.20
  -2  -6   1   46.73    1.13
   2  -6   2    9.99    0.59
   2  -6  -2   10.49    0.57
  -2  -6  -2   10.02    0.58
   2   6  -2    9.26    0.42
   2   6   2    9.13    0.53
  -2   6  -2    8.61    0.43
   2  -6   2    9.09    0.58
  -2  -6   2    9.21    0.55
   2  -6   3   17.98    0.72
   2  -6  -3   18.38    0.70
  -2  -6  -3   17.68    0.77
  -2   6  -3   17.32    0.56
   2   6   3   16.64    0.74
   2   6  -3   17.23    0.52
   2  -6   3   16.04    0.77
  -2  -6   3   18.56    0.80
   2   6  -4    8.58    0.53
   2   6   4    8.58    0.53
   2  -6  -4    9.17    0.55
   2  -6   4    8.25    0.54
  -2  -6  -4    9.85    0.66
  -2   6  -4    9.16    0.39
   2  -6   4    8.25    0.67
  -2   6   5    5.00    0.61
  -2   6  -5    5.61    0.29
   2   6   5    5.56    0.59
  -2  -6  -5    5.28    0.61
   2  -6  -5    6.32    0.53
   2   6  -5    6.25    0.51
   2  -6   5    6.27    0.51
   2   6   5    6.23    0.50
  -2   6   6   43.48    1.34
   2   6   6   46.19    1.35
  -2  -6  -6   45.69    1.28
   2   6  -6   44.68    1.14
   2   6   6   43.34    1.13
   2  -6  -6   42.91    1.13
   2  -6   6   44.82    1.15
  -2   6   7    0.78    0.60
   2   6   7    1.16    0.62
  -2  -6  -7    1.12    0.58
   2   6  -7    1.20    0.41
   2  -6  -7    1.00    0.39
   2  -6   7    0.98    0.37
   2   6   7    1.37    0.40
  -2  -6  -8   17.43    0.93
  -2   6   8   17.35    0.98
   2   6   8   17.56    0.96
   2  -6   8   12.74    0.57
  -2  -6   8   13.55    0.57
   2  -6  -8   15.81    0.61
   2   6   8   16.60    0.65
   2   6  -8   17.44    0.65
   2  -6   8   15.24    0.58
  -2  -6  -9   17.08    0.97
  -2   6   9   14.21    0.56
  -2  -6   9   13.04    0.61
   2  -6   9   12.72    0.62
  -2  -6   9   14.91    0.60
  -2   6   9   16.80    1.00
   2   6   9   14.87    1.00
  -2   6   9   15.25    0.94
  -2  -6 -10   19.38    1.03
  -2  -6  10   19.54    0.68
   2  -6  10   20.09    0.75
  -2  -6  10   19.28    0.72
  -2   6  10   21.15    0.68
   2   6  10   22.34    1.22
  -2   6  10   19.32    1.04
  -2   6  10   21.85    1.14
  -2  -6 -11   16.01    1.04
  -2   6  11   15.30    0.71
  -2  -6  11   15.08    0.75
   2  -6  11   14.52    0.73
  -2  -6  11   15.10    0.69
  -2   6  11   13.34    0.97
  -2   6  11   15.27    1.14
  -2   6 -12   18.59    1.37
  -2   6  12   20.46    1.10
  -2   6  12   22.75    1.24
  -2  -6  12   24.28    0.90
   2  -6  12   24.16    0.93
  -2   6  12   24.43    0.86
  -2  -6  12   22.68    0.94
  -2   6 -13    1.57    1.00
   2  -6  13    2.21    0.75
   2   6  13    3.43    0.72
   2  -6  13    2.28    0.82
  -2   6  13    1.87    0.68
  -2  -6  13    1.38    0.84
  -2  -6  13    2.63    0.69
   2   6  13    2.71    0.67
  -2   6  13    2.62    0.67
  -2  -6  13    2.46    0.70
   2  -6  13    2.01    0.68
  -2   6  14    3.55    0.62
  -2  -6  14    3.88    0.81
   2   6  14    4.63    0.81
  -2  -6  14    3.61    0.60
   2  -6  14    4.02    0.83
   2   6  14    3.71    0.65
  -2  -6  14    4.81    0.76
  -2   6  14    3.33    0.78
   2   6  14    4.41    0.75
  -2   6  14    4.56    0.75
  -2  -6  14    3.67    0.77
   2  -6  14    2.98    0.78
  -2   6  15   -0.29    0.68
  -2  -6  15   -1.08    0.89
  -2  -6  15    0.16    0.89
   2  -6  15    0.89    0.86
   2   6  15    0.32    0.88
   2   6  15    0.09    0.71
  -2  -6  15    0.37    0.69
  -2  -6  15    0.20    0.83
  -2   6  15    0.57    0.80
   2  -6  15    1.25    0.82
  -2  -6  15   -0.25    0.86
   2   6  15   -0.31    0.86
  -2   6  15   -1.35    0.83
  -2   6  16    0.04    0.71
  -2  -6  16    0.44    0.91
  -2  -6  16   -0.69    0.95
   2  -6  16    0.16    0.91
   2   6  16   -0.29    0.98
   2  -6  16    0.99    0.96
  -2  -6  16    0.34    0.74
   2   6  16    1.31    0.77
  -2  -6  16    1.62    0.90
  -2   6  16    1.63    0.85
  -2  -6  16   -0.12    0.94
   2  -6  16    0.03    0.91
   2   6  16    0.77    0.95
  -2   6  16    0.75    0.92
  -2  -6  17    0.20    0.74
   2  -6  17   -0.22    1.00
   2  -6  17    0.12    1.00
   2   6  17   -1.01    0.79
   2   6  17    0.27    1.02
  -2  -6  17   -0.47    1.01
  -2   6  17    0.29    0.73
  -2   6  17    0.25    0.89
  -2  -6  17   -1.09    1.00
   2  -6  17   -0.09    0.98
  -2   6  17   -0.27    1.00
   2   6  17   -0.31    1.03
  -2  -6  17   -0.30    0.96
   2  -6  17    0.61    0.99
   2  -6  18    4.41    1.08
   2   6  18    0.68    0.80
   2  -6  18    3.32    1.09
  -2  -6  18    3.04    0.77
  -2  -6  18    3.87    1.05
  -2   6  18    1.11    0.83
   2  -6  18    1.67    1.01
   2   6  18    2.84    1.03
  -2   6  18    2.05    0.95
  -2  -6  18    0.87    1.00
  -2  -6  18    4.16    1.03
  -2  -6  19    2.26    0.74
   2  -6  19    1.76    1.09
   2  -6  19    2.55    1.03
   2   6  19    3.32    0.80
  -2  -6  19    1.99    1.09
  -2   6  19    1.33    0.77
   2  -6  19    0.96    1.02
   2   6  19    3.14    1.00
  -2  -6  19    6.26    1.00
  -2   6  19    1.81    0.99
  -2  -6  19    2.27    0.98
   2  -6  20    0.47    0.88
   2   6  20    0.45    0.66
   2  -6  20    0.89    0.98
   2  -6  20    2.73    0.93
  -2  -6  20   -0.71    0.91
  -2   6  20    0.23    0.87
   2   6  20    0.52    0.86
  -2  -6  20    0.90    0.84
   2  -6  21   -0.65    0.82
   2  -6  21    0.89    0.76
  -2  -6  21   -1.06    0.76
  -2   6  21   -0.63    0.75
   2   6  21   -0.01    0.72
   2  -6  21    0.00    0.73
   2  -6  22   -0.16    0.64
   2   6  22   -0.31    0.55
  -2   6  22    0.93    0.56
  -2   6  23    0.21    0.35
   2   6  23    0.55    0.33
   2   7   0   78.78    1.67
  -2  -7   0   75.53    1.69
   2  -7   0   81.43    1.80
   2   7  -1   45.74    1.08
   2   7   1   46.28    1.16
   2  -7  -1   46.81    1.24
  -2  -7   1   46.34    1.20
   2   7  -2  671.34   10.77
   2   7   2  661.88   10.96
   2  -7   2  684.14   10.99
   2  -7  -2  684.54   11.00
  -2  -7   2  668.71   11.00
   2  -7   3  139.78    2.71
   2  -7  -3  143.16    2.72
  -2  -7  -3  135.70    2.72
   2   7  -3  139.86    2.44
  -2   7  -3  129.58    2.48
   2   7   3  136.38    2.71
   2  -7   3  132.36    2.74
  -2  -7   3  141.14    2.75
   2  -7  -4  254.44    4.53
   2  -7   4  270.33    4.56
  -2  -7  -4  265.85    4.64
  -2   7  -4  247.61    4.29
  -2  -7   4  250.60    4.68
   2  -7   4  240.84    4.64
  -2   7  -5   12.65    0.44
  -2  -7  -5   12.55    0.76
   2  -7   5   12.51    0.69
   2  -7  -5   13.79    0.69
   2   7  -5   11.77    0.67
   2   7   5   12.44    0.63
   2   7   6   20.92    1.02
  -2   7   6   22.78    1.00
  -2  -7  -6   22.69    0.97
   2  -7  -6   21.85    0.84
   2   7   6   21.13    0.82
   2  -7   6   21.75    0.83
   2   7  -6   24.56    0.87
  -2   7   7    1.07    0.67
   2   7   7    0.68    0.68
  -2  -7  -7    2.44    0.68
   2  -7   7    1.33    0.43
   2   7  -7    1.56    0.47
   2  -7  -7    1.22    0.43
   2   7   7    1.47    0.44
  -2  -7  -8    3.25    0.73
  -2   7   8    4.80    0.80
   2   7   8    4.26    0.78
  -2  -7   8    3.88    0.42
   2  -7   8    4.11    0.45
   2   7  -8    4.27    0.50
   2   7   8    4.04    0.48
   2  -7   8    3.90    0.44
   2  -7  -8    3.80    0.46
  -2  -7  -9    0.48    0.70
  -2   7   9    0.18    0.75
   2   7   9    0.54    0.77
  -2   7   9    0.41    0.70
   2  -7   9    0.16    0.45
  -2  -7   9   -0.01    0.44
  -2   7   9    0.33    0.39
  -2  -7   9    0.54    0.41
   2   7   9    0.22    0.35
  -2  -7 -10  256.39    4.68
   2   7  10  245.50    4.91
  -2   7  10  265.00    4.90
  -2   7  10  235.50    4.76
   2  -7  10  236.63    4.18
  -2  -7  10  242.91    4.18
  -2  -7  10  240.73    4.12
  -2   7  10  238.41    4.11
   2   7  11  177.91    3.99
  -2   7  11  191.49    3.97
   2  -7  11  184.36    3.25
  -2  -7  11  179.34    3.20
  -2   7  11  177.54    3.19
  -2  -7  11  184.06    3.25
  -2   7  12  292.59    5.57
  -2   7  12  280.53    4.79
  -2  -7  12  277.55    4.80
   2  -7  12  281.55    4.86
  -2  -7  12  287.09    4.86
  -2   7 -13   27.13    1.55
   2  -7  13   30.32    1.09
   2  -7  13   29.94    1.15
  -2  -7  13   31.62    1.04
  -2   7  13   29.22    1.04
  -2  -7  13   32.72    1.18
   2   7  13   31.72    1.05
  -2   7  13   29.54    1.03
   2  -7  13   30.22    1.03
  -2  -7  13   29.48    1.02
   2  -7  13   29.81    1.04
   2   7  13   28.64    1.05
   2  -7  13   29.36    1.07
  -2  -7  13   28.21    0.92
  -2   7  14    3.69    0.79
  -2  -7  14    2.48    0.77
   2   7  14    3.38    0.78
  -2  -7  14    3.69    0.77
   2  -7  14    5.31    0.82
  -2   7  14    4.33    0.76
   2   7  14    2.75    0.61
  -2  -7  14    2.55    0.62
   2  -7  14    1.77    0.82
   2  -7  14    2.44    0.87
   2   7  14    3.65    0.79
   2   7  15   20.94    0.93
   2   7  15   22.07    1.08
  -2  -7  15   22.04    0.89
   2  -7  15   23.23    1.11
  -2  -7  15   22.48    1.08
  -2   7  15   20.18    1.05
   2  -7  15   21.78    1.06
  -2  -7  15   22.03    1.09
   2   7  15   20.70    1.04
  -2   7  15   22.07    1.06
  -2  -7  16    1.44    0.99
   2   7  16    1.45    0.74
  -2  -7  16    2.02    0.71
   2  -7  16    1.31    1.01
   2   7  16    1.90    1.01
  -2  -7  16    1.21    0.82
  -2   7  16    1.99    0.87
  -2  -7  16    0.49    0.90
   2  -7  16    2.06    0.97
   2   7  16    1.81    0.93
  -2   7  16   -0.43    0.95
  -2  -7  17   -0.52    1.04
   2   7  17    0.57    0.74
  -2  -7  17    0.82    0.73
   2  -7  17   -0.53    1.01
  -2   7  17    1.41    1.01
   2  -7  17    2.50    1.03
  -2  -7  17    0.39    0.98
   2   7  17   -0.15    1.05
  -2  -7  17    0.48    1.02
  -2   7  17   -0.04    0.86
  -2  -7  18   24.34    1.22
  -2  -7  18   22.99    0.95
   2  -7  18   23.78    1.24
  -2   7  18   23.87    1.21
   2  -7  18   24.34    1.26
  -2  -7  18   23.37    1.21
   2   7  18   24.53    1.23
  -2   7  18   21.84    1.09
  -2  -7  18   21.39    1.31
   2   7  18   21.91    0.98
  -2  -7  19   24.60    0.95
  -2  -7  19   28.96    1.24
   2  -7  19   28.54    1.23
   2   7  19   28.76    1.25
  -2   7  19   28.72    1.23
   2  -7  19   25.55    1.25
  -2  -7  19   27.72    1.21
   2   7  19   22.38    0.94
  -2   7  19   23.73    1.04
  -2  -7  19   29.48    1.32
   2  -7  19   24.17    1.30
  -2  -7  20   40.84    1.31
   2  -7  20   42.00    1.27
   2   7  20   41.94    1.31
  -2   7  20   43.75    1.33
   2  -7  20   38.99    1.31
  -2  -7  20   41.92    1.31
   2  -7  20   38.98    1.38
   2  -7  21   10.00    0.78
  -2   7  21    9.97    0.80
  -2  -7  21    8.82    0.78
   2   7  21    9.32    0.76
   2  -7  21    7.68    0.77
   2  -7  21    7.85    0.86
  -2   7  22    3.89    0.58
   2   7  22    3.09    0.54
   2  -7  22    3.11    0.66
   2   7  23    1.66    0.32
  -2   7  23    1.41    0.32
   2   8   0   31.98    0.97
  -2  -8   0   31.83    1.01
   2   8   1  393.45    6.72
   2   8  -1  391.77    6.62
   2  -8  -1  412.73    6.81
  -2  -8   1  413.05    6.81
   2   8  -2    7.34    0.46
   2   8   2    7.59    0.60
   2  -8  -2    8.04    0.66
   2  -8   2    9.10    0.67
  -2  -8   2    7.80    0.69
   2  -8   2    8.56    0.67
   2   8   3  390.65    6.84
   2   8  -3  401.28    6.56
   2  -8   3  407.15    6.84
   2  -8  -3  398.12    6.83
  -2  -8   3  404.02    6.90
   2  -8   4   14.55    0.78
   2  -8  -4   14.54    0.80
  -2   8  -4   14.29    0.56
   2   8  -4   13.76    0.48
   2  -8   4   12.81    0.85
  -2  -8   4   14.84    0.85
  -2  -8  -4   14.17    0.82
   2  -8  -5   11.91    0.70
   2  -8   5   11.35    0.71
  -2   8  -5   11.54    0.46
  -2  -8  -5   12.58    0.75
  -2  -8  -6   27.27    1.09
   2   8   6   25.61    1.15
   2   8   6   25.82    0.97
   2   8  -6   28.22    1.00
   2  -8  -6   26.32    0.96
   2  -8   6   27.87    0.98
   2  -8   7    6.65    0.47
   2   8   7    7.03    0.81
  -2   8   7    7.01    0.81
  -2  -8  -7    6.72    0.79
   2   8  -7    6.59    0.61
   2   8   7    5.58    0.58
   2  -8  -7    6.46    0.60
   2  -8   7    6.22    0.57
  -2  -8  -8    0.66    0.71
  -2   8   8    0.48    0.78
   2   8   8    0.60    0.78
   2  -8   8    0.75    0.43
  -2  -8   8    0.25    0.42
   2  -8   8    0.54    0.43
   2   8   8    0.44    0.46
   2   8  -8    0.58    0.48
   2  -8  -8    0.30    0.45
  -2  -8  -9   -0.14    0.71
   2   8   9    0.03    0.41
  -2   8   9    1.17    0.81
  -2   8   9    0.77    0.77
   2   8   9    0.14    0.76
  -2  -8   9    0.07    0.39
  -2   8   9    0.04    0.39
  -2  -8   9    0.41    0.47
   2  -8   9   -0.39    0.48
   2   8  10    0.55    0.92
  -2   8  10    1.66    0.89
  -2   8  10    0.95    0.86
  -2   8  10    1.15    0.47
   2  -8  10    2.13    0.56
  -2  -8  10    1.42    0.59
  -2  -8  10    1.43    0.49
  -2   8  11    2.29    0.86
  -2   8  11    3.91    0.95
   2   8  11    4.42    1.07
  -2   8  11    3.49    0.54
  -2  -8  11    3.90    0.69
  -2  -8  11    4.05    0.56
   2  -8  11    4.26    0.66
   2  -8  12   -0.67    0.71
   2  -8  12    0.10    0.66
   2   8  12    0.67    0.65
  -2  -8  12    0.47    0.63
  -2  -8  12    0.45    0.63
   2   8  12    0.58    0.63
  -2   8  12    0.02    0.63
   2  -8  12    0.53    0.65
   2  -8  12   -0.32    0.65
  -2  -8  12    0.82    0.68
  -2   8  12    0.68    0.84
  -2   8  12    0.42    0.94
  -2  -8  12    1.04    0.73
  -2   8  12    0.48    0.63
   2  -8  12    1.09    0.74
  -2  -8  12    0.59    0.59
  -2   8 -13   12.17    1.37
  -2  -8  13   13.16    0.83
   2  -8  13   14.40    0.88
  -2  -8  13   13.59    0.89
   2  -8  13   13.78    0.88
   2   8  13   14.91    0.89
  -2  -8  13   12.70    0.69
   2  -8  13   13.33    0.86
   2  -8  13   14.18    0.91
  -2  -8  13   12.89    0.95
  -2  -8  13   14.57    0.83
  -2   8  13   14.48    0.80
  -2  -8  13   12.49    0.84
   2   8  13   14.31    0.85
  -2   8  13   14.16    0.85
   2  -8  13   14.21    0.86
  -2  -8  14    0.19    0.83
  -2  -8  14   -0.34    0.62
   2   8  14    0.38    0.79
   2  -8  14    0.26    0.80
   2  -8  14   -1.05    0.81
  -2  -8  14    0.56    0.88
  -2  -8  14    0.60    0.75
   2  -8  14    0.25    0.91
  -2   8  14   -0.49    0.76
  -2   8  14   -0.36    0.80
   2   8  14    0.05    0.79
  -2  -8  14    0.65    0.76
   2  -8  14    0.54    0.81
   2  -8  14    0.79    0.79
  -2  -8  14    1.01    0.82
   2  -8  15    1.42    0.96
   2  -8  15    0.41    0.93
  -2  -8  15    0.68    0.66
   2   8  15    0.58    0.94
   2  -8  15   -0.32    0.85
  -2   8  15    1.78    0.81
  -2  -8  15    0.59    0.84
   2   8  15    1.15    0.89
   2  -8  15    0.51    0.89
  -2  -8  15    1.11    0.85
  -2   8  15    0.35    0.81
   2  -8  16    0.24    1.00
   2  -8  16    0.85    0.99
  -2  -8  16    0.57    0.72
  -2  -8  16    0.19    0.84
  -2   8  16    0.92    0.87
   2  -8  16   -1.35    1.00
  -2  -8  16    0.23    0.90
   2   8  16   -0.26    0.90
  -2   8  16    0.73    0.91
   2  -8  17    3.31    1.01
  -2   8  17    1.59    1.03
   2   8  17    0.29    1.02
  -2  -8  17    4.20    1.04
  -2  -8  17    2.62    0.72
   2  -8  17    2.43    1.00
   2  -8  18    1.41    1.01
  -2  -8  18    0.21    0.69
  -2   8  18    1.96    0.88
   2   8  18   -1.54    1.00
  -2  -8  18   -0.36    0.99
   2  -8  18   -0.40    0.98
  -2   8  18    2.26    1.03
  -2  -8  18    1.82    1.03
  -2  -8  19    4.21    0.65
   2  -8  19    5.21    0.97
  -2   8  19    5.33    0.81
   2  -8  19    3.87    0.98
  -2  -8  19    5.32    0.97
  -2   8  19    4.49    0.98
   2   8  19    7.61    1.00
  -2  -8  19    3.98    0.97
   2  -8  20    0.75    0.81
  -2   8  20    0.42    0.65
  -2  -8  20    1.36    0.84
  -2   8  20   -1.27    0.86
   2   8  20    0.24    0.83
   2  -8  20   -0.46    0.84
  -2  -8  20   -0.03    0.85
   2  -8  21    0.97    0.66
  -2   8  21    0.62    0.67
   2   8  21    1.17    0.66
   2   8  22   -0.60    0.50
  -2   8  22   -0.30    0.50
   2   8  23    0.24    0.26
  -2   8  23    0.29    0.27
   2   9   0   92.07    1.94
  -2  -9   0   91.36    2.04
   2  -9   0   90.77    2.07
   2   9  -1   43.21    1.14
   2   9   1   45.66    1.26
  -2  -9   1   41.65    1.27
   2  -9  -1   45.00    1.33
   2   9   2 1239.30   20.20
   2   9  -2 1252.33   20.02
  -2  -9   2 1267.20   20.31
   2  -9   2 1271.81   20.27
   2  -9  -2 1272.37   20.27
   2   9  -3  442.86    7.34
   2   9   3  452.38    7.66
  -2  -9   3  449.36    7.76
   2  -9   3  452.07    7.68
   2  -9  -3  444.62    7.67
  -2   9  -4  392.15    6.68
   2   9  -4  402.75    6.62
   2   9   4  393.23    7.03
   2  -9   4  373.88    7.10
  -2  -9   4  411.21    7.15
   2  -9  -4  414.50    7.00
   2  -9   4  419.04    7.01
  -2   9  -5    7.08    0.44
   2  -9   5    7.26    0.85
   2  -9   5    7.33    0.69
   2  -9  -5    6.25    0.70
   2  -9   6    1.22    0.52
   2  -9  -6    0.68    0.51
   2   9   6    0.89    0.54
   2   9  -6    1.71    0.57
   2   9   6    0.85    0.66
   2   9   7    1.11    0.56
   2  -9  -7    1.62    0.56
   2   9  -7    1.23    0.55
   2  -9   7    1.26    0.53
  -2  -9   7    1.12    0.42
   2  -9   7    0.90    0.44
   2   9   7    1.83    0.82
  -2   9   7    2.33    0.78
   2  -9  -8    1.28    0.50
   2  -9   8    0.74    0.48
   2   9  -8    0.71    0.53
   2   9   8    1.21    0.53
   2  -9   8    0.50    0.46
  -2  -9   8    0.98    0.45
   2   9   8    1.43    0.89
  -2   9   8    1.54    0.84
   2   9   9    0.44    0.49
  -2   9   9   -0.39    0.81
   2   9   9    0.66    0.83
  -2   9   9    0.37    0.85
  -2  -9   9    0.22    0.40
  -2  -9   9   -0.12    0.52
   2  -9   9   -0.15    0.51
  -2   9   9   -0.05    0.39
  -2   9  10  140.48    3.41
   2   9  10  150.66    3.51
  -2  -9  10  142.89    2.74
   2  -9  10  143.45    2.74
  -2   9  10  146.72    2.62
  -2  -9  10  148.68    2.63
  -2   9  11   40.48    1.71
   2   9  11   41.74    1.83
   2  -9  11   40.55    1.19
  -2   9  11   41.36    1.04
  -2  -9  11   40.58    1.22
  -2  -9  11   43.27    1.08
  -2   9  12  145.01    2.65
  -2  -9  12  151.04    2.68
  -2  -9  12  143.20    2.78
   2  -9  12  149.49    2.78
   2  -9  12  137.28    2.71
   2   9  12  139.44    2.71
   2  -9  12  143.06    2.75
   2  -9  12  140.04    2.72
  -2  -9  12  140.64    2.71
  -2  -9  12  140.11    2.76
  -2   9  12  153.75    3.58
   2   9  12  149.05    3.62
  -2   9  12  127.25    3.34
  -2  -9  12  142.04    2.72
   2   9  12  146.90    2.72
  -2   9  12  143.13    2.72
   2  -9  12  147.67    2.72
   2  -9  13   11.64    0.85
  -2  -9  13   11.96    0.87
  -2  -9  13   12.55    0.88
  -2  -9  13   11.39    0.66
   2   9  13   11.61    0.84
   2  -9  13   12.07    0.92
   2  -9  13   12.85    0.88
   2  -9  13   11.02    0.96
  -2  -9  13    9.68    0.76
  -2   9  13   10.74    0.79
  -2  -9  13   11.02    0.93
   2   9  13   11.48    0.85
  -2  -9  13   11.97    0.84
  -2   9  13   10.94    0.83
   2  -9  13   11.65    0.87
  -2  -9  14    3.67    0.84
  -2  -9  14    4.59    0.85
   2  -9  14    4.35    0.82
   2  -9  14    3.72    0.90
   2  -9  14    4.71    0.85
  -2  -9  14    3.93    0.65
  -2   9  14    4.94    0.75
   2  -9  14    4.36    0.91
  -2  -9  14    4.73    0.96
  -2  -9  14    4.49    0.74
   2  -9  14    4.51    0.84
  -2  -9  14    5.28    0.89
  -2   9  14    4.49    0.86
   2   9  14    4.25    0.85
  -2  -9  15    3.93    0.94
  -2  -9  15    1.00    0.92
   2  -9  15    0.64    0.93
  -2  -9  15    0.40    0.77
  -2   9  15    0.08    0.73
  -2   9  15    1.50    0.86
   2  -9  15    0.47    0.94
  -2  -9  15    2.19    0.92
   2   9  15    1.44    0.92
  -2  -9  15    0.38    0.62
   2  -9  15    1.68    0.96
   2  -9  15    0.86    0.94
   2  -9  16   13.29    1.15
  -2  -9  16   10.04    1.12
   2  -9  16   10.53    1.09
  -2  -9  16   12.31    0.79
   2  -9  16    9.81    0.99
  -2   9  16   10.09    1.05
   2  -9  16   11.73    1.09
   2   9  16   10.68    1.07
  -2  -9  16   10.30    1.03
   2  -9  17    0.23    1.01
   2  -9  17    2.16    1.09
  -2  -9  17    0.78    0.67
   2   9  17    0.71    0.95
  -2   9  17   -0.38    0.98
   2  -9  17    3.54    1.05
  -2  -9  17   -0.05    0.93
   2  -9  17    2.49    1.00
   2  -9  18   16.48    1.08
  -2  -9  18   14.64    0.78
   2   9  18   15.62    1.14
  -2  -9  18   13.77    1.07
   2  -9  18   12.60    1.11
  -2   9  18   15.89    1.12
  -2   9  18   14.03    0.99
   2  -9  18   11.62    1.09
   2  -9  19    0.65    0.85
   2  -9  19   -0.12    0.86
   2   9  19   -0.21    0.87
  -2  -9  19    1.36    0.90
  -2   9  19    0.92    0.94
  -2   9  19   -0.42    0.77
   2  -9  20   22.59    0.98
  -2  -9  20   24.74    1.08
   2   9  20   24.27    1.03
  -2   9  20   24.23    1.03
  -2  -9  20   24.17    1.03
   2  -9  20   20.97    1.02
  -2   9  20   20.15    0.84
   2  -9  21    3.95    0.65
   2   9  21    3.41    0.69
  -2   9  21    3.25    0.69
   2   9  22    3.81    0.47
  -2   9  22    3.23    0.49
   2 -10   0   89.95    2.10
  -2 -10   0   87.28    2.07
   2  10   0   85.16    1.95
  -2 -10   1   16.92    0.90
   2 -10  -1   15.00    0.88
   2  10  -1   16.34    0.74
   2  10   1   16.30    0.81
   2 -10   1   14.01    0.87
  -2 -10   2    0.20    0.60
   2 -10   2    1.73    0.68
   2 -10   2    0.45    0.63
   2 -10  -2    0.44    0.63
   2  10  -2    1.33    0.44
   2  10   2    0.91    0.56
  -2 -10   3    0.27    0.64
   2 -10   3    1.11    0.78
   2 -10   3    0.45    0.58
   2 -10  -3    1.00    0.62
   2  10  -3    0.32    0.38
   2  10   3    0.67    0.62
  -2 -10   4   81.09    2.13
   2 -10   4   78.34    2.12
   2 -10  -4   81.68    1.99
   2 -10   4   81.51    1.98
   2  10   4   80.07    2.02
   2  10  -4   79.26    1.64
   2 -10   5   33.19    1.42
  -2 -10   5   34.95    1.43
   2  10  -5   32.83    0.82
  -2  10  -5   33.83    0.93
   2 -10  -5   35.84    1.21
   2 -10   5   33.53    1.21
   2  10   6   10.84    0.79
   2 -10  -6   10.85    0.80
   2 -10   6   11.09    0.82
  -2 -10   6   11.49    0.56
   2 -10   6   10.75    0.55
   2  10  -7    1.63    0.65
   2 -10  -7    2.56    0.60
   2  10   7    2.63    0.61
   2 -10   7    1.78    0.60
   2 -10   7    2.01    0.48
  -2 -10   7    2.08    0.46
   2  10   7    0.88    0.80
   2  10  -8    1.82    0.64
   2 -10   8    1.51    0.57
   2 -10  -8    1.25    0.56
   2  10   8    1.23    0.58
   2 -10   8    0.93    0.51
  -2 -10   8    1.67    0.51
  -2 -10   8    1.19    0.35
   2  10   8    1.79    0.93
  -2  10   8    0.85    0.83
   2  10   9    2.38    0.58
  -2  10   9    3.21    0.98
  -2  10   9    2.87    0.92
   2  10   9    2.97    0.90
  -2 -10   9    2.86    0.42
   2 -10   9    2.82    0.59
  -2 -10   9    2.37    0.58
  -2  10   9    2.21    0.39
  -2  10  10   12.78    1.23
  -2  10  10   10.51    1.15
   2  10  10   11.59    1.18
  -2 -10  10   10.33    0.55
   2 -10  10    8.46    0.74
  -2  10  10   10.45    0.55
  -2 -10  10    8.42    0.74
  -2  10  11    1.92    1.05
   2  10  11    0.85    1.06
  -2  10  11    2.10    1.00
   2 -10  11    1.35    0.72
  -2  10  11    1.76    0.52
  -2 -10  11    1.59    0.68
  -2 -10  11    2.50    0.54
  -2 -10  12    1.52    0.60
  -2 -10  12    3.50    0.79
  -2  10  12    3.26    0.61
   2 -10  12    2.52    0.80
   2 -10  12    2.44    0.77
   2 -10  12    2.84    0.71
  -2 -10  12    2.91    0.70
  -2 -10  12    2.54    0.75
   2 -10  12    2.23    0.67
  -2  10  12    2.38    1.13
  -2  10  12    2.60    0.98
   2  10  12    1.03    1.15
  -2  10  12    2.69    0.68
   2 -10  12    2.69    0.70
  -2 -10  12    2.32    0.73
   2  10  12    1.67    0.67
   2 -10  13    0.94    0.84
  -2 -10  13    0.79    0.65
  -2 -10  13    0.19    0.80
  -2  10  13    0.48    0.61
   2 -10  13    0.40    0.78
  -2 -10  13   -0.17    0.56
   2 -10  13   -0.71    0.79
  -2 -10  13   -0.01    0.77
  -2 -10  13    1.36    0.76
   2 -10  13   -0.29    0.76
  -2  10  13    0.20    0.92
  -2  10  13   -0.05    0.97
  -2  10  13    0.85    0.74
   2 -10  13    0.12    0.77
  -2 -10  13   -0.06    0.75
   2  10  13   -0.01    0.72
  -2 -10  14    1.17    0.82
  -2 -10  14   -0.15    0.88
   2 -10  14   -0.13    0.80
  -2 -10  14    0.98    0.61
   2 -10  14    0.59    0.86
   2 -10  14    1.57    0.86
  -2 -10  14    1.49    0.90
   2 -10  14    0.94    0.94
  -2  10  14    0.28    0.69
  -2 -10  14    0.17    0.71
  -2 -10  14   -0.07    0.84
   2  10  14    0.20    0.84
  -2  10  14   -0.81    0.87
   2 -10  14    1.38    0.84
  -2 -10  15    0.67    0.94
   2 -10  15    1.84    0.93
  -2 -10  15   -0.51    0.98
   2 -10  15   -0.50    0.96
   2 -10  15    0.34    0.97
  -2 -10  15    1.26    0.67
  -2 -10  15    0.35    0.77
  -2 -10  15   -0.54    0.95
   2 -10  15    0.48    0.92
  -2  10  15    0.39    0.88
   2  10  15    0.34    0.87
  -2 -10  16   14.08    1.10
   2 -10  16   13.06    1.14
  -2 -10  16   12.88    1.11
  -2 -10  16   11.50    0.79
   2 -10  16   14.06    1.05
   2 -10  16   13.53    1.13
   2  10  16   13.20    1.08
  -2  10  16   12.08    1.04
   2 -10  16   11.86    1.06
  -2 -10  16   10.65    1.08
  -2 -10  17    0.37    1.03
   2 -10  17   -0.53    1.03
   2 -10  17   -1.14    0.97
  -2 -10  17   -1.09    0.66
  -2 -10  17   -0.54    0.98
  -2  10  17   -0.30    0.97
   2 -10  17    1.66    0.94
   2  10  17    1.14    1.01
  -2 -10  17    3.11    1.01
   2 -10  18   -1.61    0.98
   2 -10  18   -1.19    1.01
  -2 -10  18    0.20    0.61
   2 -10  18    0.93    0.96
  -2 -10  18    1.39    0.97
  -2  10  18   -0.83    0.94
   2  10  18   -1.03    0.97
  -2  10  18   -0.52    0.86
  -2 -10  18    0.70    0.97
   2 -10  19   -0.45    0.81
  -2 -10  19   -0.88    0.84
   2 -10  19   -1.35    0.92
   2  10  19   -0.73    0.89
  -2  10  19   -0.25    0.92
  -2  10  19    0.10    0.77
   2 -10  19   -0.48    0.95
   2 -10  20    1.46    0.74
   2  10  20    1.49    0.78
  -2  10  20    1.32    0.79
  -2  10  20    1.76    0.64
   2 -10  20    2.04    0.84
   2 -10  21   -0.45    0.56
  -2  10  21   -0.26    0.62
   2  10  21    0.02    0.60
   2 -10  21    1.04    0.69
   2  10  22    1.00    0.42
  -2  10  22    0.93    0.42
   2 -11   0   20.97    1.06
   2  11   0   21.27    0.92
  -2 -11   0   21.64    1.10
  -2 -11   1   40.95    1.39
   2 -11  -1   42.13    1.40
   2 -11   1   37.94    1.43
   2  11   1   38.66    1.26
   2  11  -1   40.79    1.21
  -2 -11   2    2.57    0.78
   2 -11   2    2.98    0.82
   2 -11   2    3.20    0.72
   2 -11  -2    2.87    0.69
   2  11   2    2.90    0.69
   2  11  -2    3.15    0.53
   2 -11   3  284.45    5.58
  -2 -11   3  302.53    5.59
   2 -11   3  300.90    5.48
   2 -11  -3  301.46    5.46
   2  11  -3  292.30    5.13
   2  11   3  292.66    5.46
  -2 -11   4   12.38    1.06
   2 -11   4   11.93    1.09
   2  11   4   11.10    0.94
   2  11  -4   10.52    0.58
   2 -11   4   13.35    0.90
   2 -11  -4   14.31    0.94
   2 -11   5    1.50    0.41
   2 -11   5    0.88    0.90
  -2 -11   5    1.10    0.93
   2  11  -5    0.40    0.33
  -2  11  -5    0.90    0.43
   2 -11  -5    0.73    0.68
   2 -11   5    0.87    0.66
  -2 -11   6   24.01    0.77
   2 -11   6   24.51    0.76
   2 -11   6   22.55    1.41
   2 -11   6   22.15    1.08
   2 -11  -6   23.76    1.07
   2  11   7    6.41    0.99
   2  11  -7    6.93    0.78
   2 -11   7    6.35    0.74
   2 -11  -7    5.52    0.71
   2  11   7    6.68    0.74
   2 -11   7    6.08    0.58
  -2 -11   7    6.28    0.57
  -2 -11   8   14.61    0.52
   2  11   8   15.75    1.20
  -2  11   8   17.04    1.25
   2  11  -8   15.53    0.93
   2  11   8   14.64    0.92
  -2 -11   8   15.36    0.73
   2 -11   8   15.31    0.76
   2  11   9   11.14    0.80
   2  11   9    9.09    1.19
  -2  11   9   10.99    1.23
  -2  11   9    9.94    1.19
  -2 -11   9   10.30    0.51
  -2 -11   9   10.20    0.73
   2 -11   9    9.69    0.71
  -2  11  10   10.65    1.23
   2  11  10    9.67    1.25
  -2  11  10    8.52    1.20
  -2 -11  10    9.47    0.55
  -2 -11  10    8.45    0.80
  -2  11  10    8.95    0.54
   2 -11  10    9.26    0.76
   2 -11  11   14.05    0.76
   2 -11  11   14.66    0.83
   2 -11  11   13.45    0.79
   2  11  11   13.47    0.76
  -2 -11  11   14.23    0.78
  -2  11  11   12.04    0.78
  -2 -11  11   14.61    0.83
  -2  11  11   13.45    1.32
  -2  11  11   16.24    1.43
   2  11  11   15.29    1.42
  -2  11  11   13.29    0.65
   2 -11  11   12.28    0.89
  -2 -11  11   13.79    0.66
  -2 -11  11   12.01    0.86
  -2  11  12    1.92    0.56
  -2 -11  12    2.12    0.60
  -2 -11  12    0.81    0.79
   2 -11  12    2.52    0.76
   2 -11  12    2.04    0.79
   2 -11  12    1.46    0.68
  -2 -11  12    2.62    0.66
   2 -11  12    2.04    0.73
  -2 -11  12    1.54    0.76
  -2  11  12    1.14    1.03
  -2  11  12    1.93    1.13
   2  11  12    0.54    1.18
  -2 -11  12    1.41    0.71
   2 -11  12    1.24    0.72
  -2  11  12    2.64    0.71
   2  11  12    2.68    0.71
  -2 -11  13    6.52    0.70
   2 -11  13    5.75    0.89
  -2 -11  13    6.17    0.91
  -2  11  13    5.00    0.66
  -2 -11  13    5.94    0.83
  -2 -11  13    5.65    0.59
   2 -11  13    5.44    0.83
   2 -11  13    7.95    0.87
   2 -11  13    7.22    0.85
  -2 -11  13    7.34    0.85
  -2  11  13    4.56    1.11
  -2  11  13    6.84    1.21
  -2  11  13    5.98    0.81
  -2 -11  13    6.11    0.84
   2  11  13    6.21    0.81
   2 -11  13    7.07    0.87
  -2 -11  14    0.80    0.82
  -2 -11  14    1.32    0.59
   2 -11  14    1.13    0.86
   2 -11  14    1.67    0.92
  -2  11  14    1.69    0.67
  -2 -11  14    0.84    0.92
   2 -11  14    1.78    0.89
  -2 -11  14    2.52    0.97
  -2 -11  14    0.47    0.70
   2 -11  14   -0.65    0.98
   2  11  14    1.21    0.81
   2 -11  14    0.06    0.90
  -2  11  14    0.88    0.80
  -2 -11  14    0.37    0.81
  -2 -11  15    1.63    0.98
   2 -11  15    3.84    0.99
  -2 -11  15    3.81    1.04
   2 -11  15    2.72    0.99
   2 -11  15    2.20    0.97
  -2 -11  15    2.84    0.66
   2 -11  15   -0.03    1.09
  -2 -11  15    1.18    1.02
  -2 -11  15    3.17    0.95
   2 -11  15    4.59    0.97
  -2  11  15    2.26    0.91
   2  11  15    4.55    0.98
  -2 -11  16    4.30    1.06
   2 -11  16    5.65    1.07
  -2 -11  16    4.24    0.99
   2  11  16    3.47    1.01
  -2 -11  16    4.71    1.04
  -2  11  16    6.36    1.02
   2 -11  16    6.75    1.03
   2 -11  16    3.82    0.98
   2 -11  16    5.40    1.02
  -2 -11  16    4.32    0.69
  -2 -11  17    5.83    1.01
  -2 -11  17    7.05    1.01
   2 -11  17    2.57    0.98
  -2 -11  17    3.19    0.65
   2 -11  17    4.14    0.99
   2  11  17    5.07    1.02
   2 -11  17    3.14    1.01
  -2  11  17    4.01    1.01
  -2 -11  17    2.46    0.98
  -2 -11  18    5.07    1.02
   2 -11  18    4.60    0.99
  -2  11  18    5.16    0.90
   2 -11  18    5.28    0.94
   2 -11  18    4.27    0.97
  -2 -11  18    6.19    0.94
  -2  11  18    3.47    0.95
   2  11  18    2.53    0.91
  -2 -11  19    2.11    0.94
   2 -11  19    0.51    0.80
   2  11  19   -0.47    0.86
  -2  11  19    0.87    0.84
   2 -11  19    2.77    0.91
  -2  11  19    1.86    0.76
   2 -11  20    1.18    0.68
  -2  11  20    1.66    0.75
   2  11  20    1.31    0.75
   2 -11  20    1.97    0.80
  -2  11  20    1.15    0.59
   2 -11  21   13.03    0.64
   2  11  21   12.60    0.68
  -2  11  21   14.28    0.70
   2 -11  21   14.57    0.75
  -2  11  22   -0.21    0.38
   2  11  22   -0.69    0.37
   2 -12   0   54.97    1.72
   2 -12   0   54.26    1.78
   2  12   0   56.00    1.59
  -2 -12   0   60.09    1.75
   2 -12   1   58.60    1.82
  -2 -12   1   61.43    1.88
   2 -12  -1   59.04    1.79
   2  12   1   58.58    1.65
   2  12  -1   60.03    1.60
  -2 -12  -1   58.42    1.79
   2 -12   2    0.67    0.82
  -2 -12   2    0.17    0.77
   2 -12   2   -0.17    0.74
   2 -12  -2   -0.57    0.71
   2  12  -2   -0.14    0.52
   2  12   2    0.63    0.68
  -2 -12   3    0.05    0.82
   2 -12   3    0.74    0.87
   2  12   3    0.96    0.76
   2  12  -3    0.48    0.46
   2 -12  -3    0.28    0.67
   2 -12   3    0.75    0.73
   2 -12   4   21.71    0.70
  -2 -12   4   20.81    0.69
   2 -12   4   22.79    1.33
  -2 -12   4   21.78    1.22
   2  12   4   21.72    1.20
   2  12  -4   21.23    0.81
   2 -12  -4   24.69    1.14
   2 -12   4   25.27    1.17
   2 -12   5    0.19    0.42
  -2 -12   5    0.18    0.41
  -2 -12   5    0.06    0.94
   2 -12   5   -0.74    0.92
   2  12   5    0.08    0.80
  -2  12  -5    0.08    0.43
   2 -12   5    0.29    0.66
   2 -12  -5    0.65    0.70
  -2 -12   6    6.69    0.55
   2 -12   6    6.26    0.57
   2 -12   6    7.42    1.14
   2 -12  -6    7.27    0.84
   2 -12   6    7.01    0.84
   2  12   7    6.23    0.99
   2 -12   7    6.26    0.79
   2  12  -7    4.97    0.83
   2 -12  -7    4.87    0.77
   2  12   7    5.11    0.75
  -2 -12   7    5.59    0.59
   2 -12   7    5.67    0.60
  -2  12   8    5.40    1.08
  -2  12   8    4.43    1.12
   2  12   8    5.98    1.14
   2  12  -8    6.93    0.86
   2  12   8    6.55    0.84
  -2 -12   8    6.03    0.67
   2 -12   8    5.98    0.65
   2  12   9    3.22    0.71
   2  12   9    2.61    1.13
  -2  12   9    3.28    1.08
  -2  12   9    4.50    1.16
   2 -12   9    3.75    0.73
  -2 -12   9    3.92    0.41
  -2 -12   9    3.52    0.65
   2  12  10    0.41    1.08
  -2  12  10    0.38    1.18
  -2  12  10    0.50    1.01
  -2 -12  10    0.01    0.44
   2 -12  10    0.16    0.74
  -2 -12  10    0.60    0.70
   2 -12  11    4.94    0.81
  -2  12  11    4.10    0.53
  -2 -12  11    4.78    0.54
  -2 -12  11    4.36    0.85
   2 -12  11    5.30    0.75
   2 -12  11    5.70    0.69
  -2 -12  11    4.61    0.62
   2 -12  11    5.59    0.68
  -2 -12  11    5.95    0.73
   2  12  11    5.53    1.28
  -2  12  11    4.31    1.26
  -2  12  11    6.43    1.16
  -2 -12  11    4.49    0.69
   2 -12  11    4.58    0.72
  -2  12  12    0.56    0.54
   2 -12  12    0.29    0.83
  -2 -12  12    0.30    0.55
  -2 -12  12   -0.40    0.79
   2 -12  12    0.37    0.76
   2 -12  12    0.64    0.70
  -2 -12  12   -0.32    0.68
   2 -12  12    0.23    0.73
  -2 -12  12   -0.04    0.74
  -2  12  12    0.18    1.09
   2  12  12    1.41    1.27
  -2  12  12    0.23    1.07
   2 -12  12    0.67    0.75
   2  12  12    0.16    0.76
  -2 -12  12    0.23    0.70
  -2  12  12   -0.12    0.75
  -2  12  13    1.51    0.63
   2 -12  13    2.49    0.93
  -2 -12  13    1.37    0.86
  -2 -12  13    1.23    0.61
   2 -12  13    1.13    0.88
   2 -12  13    1.43    0.83
  -2 -12  13    1.24    0.57
  -2 -12  13    1.61    0.81
  -2 -12  13    0.38    0.88
   2 -12  13   -0.28    0.80
  -2  12  13    0.71    1.15
  -2  12  13    0.84    1.08
  -2 -12  13    3.36    0.82
  -2  12  13    1.23    0.81
   2  12  13    1.54    0.83
   2 -12  13    1.65    0.80
  -2 -12  14    5.71    0.94
  -2 -12  14    4.73    0.91
  -2 -12  14    4.53    0.63
   2 -12  14    6.19    0.97
   2 -12  14    5.26    0.90
   2 -12  14    4.74    0.94
   2 -12  14    4.73    1.02
  -2 -12  14    5.27    0.97
   2 -12  14    4.34    0.96
   2  12  14    6.36    0.95
  -2  12  14    4.80    0.93
  -2 -12  14    6.61    0.95
  -2 -12  15   16.08    1.05
   2 -12  15   15.44    1.09
  -2 -12  15   14.77    1.14
   2 -12  15    9.48    1.24
  -2 -12  15    9.17    1.15
  -2  12  15   13.52    1.06
   2 -12  15   14.89    1.08
  -2 -12  15   14.88    1.09
   2  12  15   13.93    1.08
  -2 -12  15   14.40    0.77
   2 -12  15   15.28    1.05
   2 -12  15   14.71    1.13
  -2 -12  16   18.16    1.18
   2 -12  16   17.09    1.13
   2 -12  16   16.93    1.08
  -2 -12  16   15.20    0.80
   2 -12  16   17.47    1.15
  -2 -12  16   16.52    1.15
  -2  12  16   16.29    1.11
   2 -12  16   17.17    1.15
   2  12  16   16.60    1.13
  -2 -12  16   21.08    1.18
  -2 -12  17    5.05    1.00
  -2 -12  17    5.60    1.04
  -2 -12  17    3.99    0.60
   2 -12  17    5.74    1.04
   2 -12  17    4.82    0.92
   2 -12  17    4.98    1.01
  -2 -12  17    4.65    0.99
   2  12  17    4.46    0.97
  -2  12  17    6.04    1.02
  -2 -12  18   -0.24    0.98
  -2  12  18    0.44    0.89
   2 -12  18    0.02    0.86
  -2  12  18    1.55    0.94
   2  12  18    2.59    0.95
  -2 -12  19    1.34    0.89
   2 -12  19   -0.36    0.85
  -2  12  19    1.01    0.75
   2 -12  19    0.48    0.77
   2  12  19    1.52    0.83
  -2  12  19    0.13    0.84
  -2 -12  20    1.72    0.77
   2 -12  20    0.59    0.62
   2  12  20    0.55    0.67
  -2  12  20    1.57    0.70
   2 -12  20    2.14    0.75
  -2  12  20    1.48    0.58
   2 -12  21    2.79    0.48
   2  12  21    1.84    0.53
  -2  12  21    2.53    0.57
   2  12  22    0.42    0.31
  -2  12  22   -0.34    0.31
   2 -13   0 1630.29   26.83
   2 -13   0 1594.51   26.92
   2  13   0 1650.86   26.65
  -2 -13   1    7.58    0.98
   2 -13   1    6.14    1.04
   2  13  -1    5.03    0.76
   2  13   1    4.31    0.81
  -2 -13  -1    6.88    0.96
   2 -13  -1    6.15    0.90
  -2 -13   2   77.15    1.62
   2 -13   2   83.10    1.63
  -2 -13   2   85.63    2.35
   2 -13   2   78.50    2.35
   2  13   2   89.39    2.23
   2  13  -2   81.05    1.93
   2 -13   2   82.74    2.21
   2 -13  -2   81.20    2.21
  -2 -13   3   10.40    0.54
   2 -13   3    9.90    0.56
   2 -13   3   12.32    1.14
  -2 -13   3   11.13    1.14
   2  13   3   11.03    1.00
   2  13  -3   11.28    0.71
   2 -13   3   10.35    0.99
   2 -13  -3   10.47    1.00
   2 -13   4    0.79    0.47
  -2 -13   4    0.53    0.42
   2 -13   4    0.90    0.97
  -2 -13   4    0.38    0.93
   2  13   4    1.10    0.78
   2  13  -4    0.93    0.50
   2 -13  -4    0.97    0.84
   2 -13   4    0.61    0.80
   2 -13   5    0.59    0.48
  -2 -13   5    0.62    0.47
  -2 -13   5    0.25    1.01
   2 -13   5    0.38    0.98
   2  13   5    1.50    0.88
  -2  13  -5    0.88    0.54
   2 -13  -5    1.39    0.84
   2 -13   5    1.07    0.75
   2 -13   6   12.38    1.01
   2 -13  -6    9.97    0.95
   2 -13   6   12.04    0.66
  -2 -13   6   10.38    0.66
   2 -13   6   11.56    1.27
  -2 -13   7    1.73    0.62
   2 -13   7    0.87    0.59
   2 -13   7    1.29    0.77
   2 -13  -7    0.82    0.79
   2  13   7    1.55    0.79
   2  13  -7    1.90    0.81
  -2  13   8  148.10    3.62
   2  13   8  139.51    3.54
  -2  13   8  133.75    3.59
   2  13  -8  152.10    3.30
   2  13   8  144.34    3.25
  -2 -13   8  147.65    2.77
   2 -13   8  143.88    2.77
   2  13   9    1.69    0.75
   2  13   9    2.76    1.19
  -2  13   9    2.39    1.20
  -2  13   9    0.75    1.07
   2 -13   9    1.18    0.75
  -2 -13   9    3.14    0.77
   2 -13  10   74.38    1.59
   2 -13  10   74.19    1.63
  -2 -13  10   76.53    1.64
  -2 -13  10   72.52    1.64
   2  13  10   75.06    2.60
  -2  13  10   69.26    2.49
   2 -13  10   67.30    1.78
  -2 -13  10   71.30    1.76
   2 -13  11    6.45    0.86
  -2 -13  11    7.97    0.56
  -2 -13  11    6.66    0.89
   2 -13  11    6.80    0.81
   2 -13  11    8.91    0.72
   2 -13  11    8.72    0.71
  -2 -13  11    7.80    0.73
  -2 -13  11    8.29    0.79
  -2  13  11    7.21    1.40
   2  13  11    7.12    1.38
  -2  13  11   10.59    1.47
  -2 -13  11    7.97    0.76
   2 -13  11    7.70    0.77
  -2 -13  12   -0.28    0.85
   2 -13  12   -0.96    0.88
  -2 -13  12    0.15    0.53
   2 -13  12    0.62    0.83
   2 -13  12    0.30    0.69
  -2 -13  12    0.01    0.68
  -2 -13  12    1.10    0.76
   2 -13  12   -0.45    0.71
  -2  13  12   -1.25    1.26
   2  13  12    0.65    1.20
  -2  13  12   -0.38    1.17
   2 -13  12    0.51    0.75
  -2 -13  12    0.47    0.78
   2  13  12   -0.39    0.79
  -2  13  12    1.29    0.80
   2 -13  13    2.59    0.97
  -2 -13  13    0.14    0.88
   2 -13  13    1.66    0.76
   2 -13  13    1.38    0.86
  -2 -13  13    1.10    0.80
   2 -13  13    1.03    0.84
  -2 -13  13    0.66    0.85
  -2  13  13    1.02    1.21
  -2  13  13    0.68    1.07
   2  13  13    2.33    1.32
   2 -13  13    1.71    0.88
  -2 -13  13    0.24    0.79
   2  13  13    0.57    0.83
  -2  13  13    2.11    0.83
  -2 -13  14   13.32    0.98
   2 -13  14   12.65    0.99
  -2 -13  14   12.05    1.07
  -2 -13  14   11.44    0.72
   2 -13  14   13.05    1.05
   2 -13  14   11.15    1.04
   2 -13  14   10.71    1.10
  -2 -13  14   11.00    1.07
   2  13  14   12.28    1.00
  -2  13  14   12.49    0.99
  -2 -13  14   12.44    1.05
   2 -13  14   11.35    1.01
  -2 -13  15   -1.12    0.95
   2 -13  15    1.16    0.96
  -2 -13  15    0.49    0.97
  -2 -13  15   -0.32    1.03
   2 -13  15   -0.17    1.03
   2 -13  15    0.50    0.91
   2  13  15    0.53    0.89
  -2 -13  15   -1.20    0.96
  -2  13  15    1.55    0.90
  -2 -13  15    1.10    0.61
   2 -13  15    0.01    0.98
   2 -13  15   -1.35    0.94
  -2 -13  16   35.59    1.31
   2 -13  16   35.54    1.31
  -2 -13  16   34.47    1.34
   2 -13  16   35.25    1.34
   2 -13  16   40.07    1.41
  -2 -13  16   35.89    1.35
   2  13  16   36.52    1.34
  -2  13  16   34.11    1.35
  -2 -13  17    0.69    1.04
   2 -13  17    0.03    0.95
   2  13  17    1.65    0.96
  -2  13  17    0.70    0.97
   2 -13  17   -0.73    0.92
   2 -13  18   27.23    1.17
   2 -13  18   27.54    1.10
  -2 -13  18   25.75    1.20
   2  13  18   27.13    1.16
  -2  13  18   25.37    1.17
  -2 -13  19    1.19    0.83
   2 -13  19    0.65    0.73
   2  13  19    2.03    0.79
  -2  13  19    1.51    0.81
   2 -13  19    0.62    0.79
  -2  13  19    2.15    0.75
   2 -13  20   -0.17    0.56
   2  13  20    0.21    0.62
  -2  13  20   -0.69    0.66
  -2  13  20    0.50    0.55
   2 -13  20   -0.27    0.67
   2 -13  21    1.43    0.37
   2  13  21    1.44    0.48
  -2  13  21    1.88    0.50
   2  13  22    0.70    0.24
  -2  13  22    0.13    0.24
  -2 -14   0   70.34    2.17
   2 -14   0   68.84    2.07
   2  14   0   70.82    1.97
  -2 -14   1   66.22    2.08
   2 -14   1   58.08    2.08
  -2 -14  -1   68.18    2.02
   2  14  -1   61.48    1.74
   2  14   1   60.02    1.81
   2 -14  -1   63.14    1.98
  -2 -14   2    0.14    0.46
   2 -14   2    0.34    0.49
   2 -14   2    0.36    0.98
  -2 -14   2    0.25    0.96
   2  14  -2    0.55    0.61
   2  14   2    0.91    0.79
   2 -14   2   -0.22    0.86
   2 -14  -2   -0.17    0.87
   2 -14   3   56.46    1.26
  -2 -14   3   53.23    1.25
  -2 -14   3   56.79    1.97
   2 -14   3   53.75    1.99
   2  14   3   53.85    1.79
   2  14  -3   54.80    1.52
   2 -14   3   58.11    1.85
   2 -14  -3   59.16    1.86
   2 -14   4   10.56    0.64
  -2 -14   4   10.62    0.61
  -2 -14   4   12.45    1.22
   2 -14   4   10.74    1.28
   2  14  -4   11.93    0.74
   2  14   4   11.87    1.16
   2 -14   4   12.29    1.11
   2 -14  -4   12.25    1.09
  -2 -14   5   -0.08    0.52
   2 -14   5    0.53    0.53
  -2 -14   5    0.58    1.14
   2 -14   5    1.04    1.14
   2  14   5    0.21    0.93
  -2  14  -5    0.54    0.56
   2 -14  -5    1.32    0.89
   2 -14   5    0.34    0.83
  -2 -14   6    4.05    0.62
   2 -14   6    3.75    1.22
   2 -14   6    3.87    0.60
   2 -14   6    5.36    0.93
   2 -14  -6    4.23    0.94
   2  14  -7   56.45    1.87
   2  14   7   55.50    1.86
  -2 -14   7   56.36    1.40
   2 -14   7   57.49    1.41
   2 -14   8    3.77    0.77
  -2 -14   8    4.35    0.78
   2  14   8    4.32    0.93
   2  14  -8    4.83    0.95
  -2  14   8    3.20    1.22
  -2  14   8    3.91    1.18
   2  14   8    4.37    1.22
   2 -14   9   36.05    1.22
  -2 -14   9   37.45    1.22
  -2  14   9   40.76    1.95
   2  14   9   37.92    1.93
  -2  14   9   35.21    1.92
   2  14   9   35.10    1.47
   2 -14  10    7.35    0.68
  -2 -14  10    7.17    0.64
  -2 -14  10    7.69    0.75
  -2  14  10    5.80    1.37
   2  14  10    7.01    1.35
  -2  14  10    8.22    1.39
  -2 -14  10    7.56    0.87
   2 -14  10    5.75    0.88
  -2 -14  11   15.01    1.04
   2 -14  11   14.93    1.04
   2 -14  11   15.99    0.81
   2 -14  11   17.42    0.98
  -2 -14  11   16.61    0.83
   2 -14  11   16.24    0.81
  -2 -14  11   17.51    0.89
  -2  14  11   18.39    1.68
  -2  14  11   14.91    1.57
   2  14  11   17.23    1.63
  -2 -14  11   15.09    0.89
   2 -14  11   15.55    0.91
  -2 -14  12    1.00    0.91
   2 -14  12    0.55    0.89
   2 -14  12    0.60    0.72
   2 -14  12    0.20    0.87
  -2 -14  12   -0.08    0.74
   2 -14  12   -1.08    0.77
  -2 -14  12   -0.37    0.82
  -2  14  12   -0.23    1.22
  -2  14  12    0.42    1.29
   2  14  12    0.88    1.34
   2 -14  12    0.12    0.82
  -2 -14  12   -0.45    0.77
  -2  14  12   -0.44    0.82
   2  14  12    0.68    0.78
  -2 -14  13    0.93    0.96
   2 -14  13    1.27    0.89
   2 -14  13    0.33    0.91
   2 -14  13    0.36    0.76
  -2 -14  13    0.79    0.80
   2 -14  13    0.16    0.83
  -2 -14  13   -0.42    0.88
   2  14  13    0.67    1.32
  -2  14  13    1.19    1.21
  -2  14  13    0.68    1.08
   2 -14  13   -0.12    0.87
  -2 -14  13   -0.44    0.89
   2  14  13   -0.26    0.86
  -2  14  13    0.65    0.84
  -2 -14  14   -0.85    0.90
   2 -14  14    0.03    0.90
  -2 -14  14    0.88    0.94
   2 -14  14   -0.03    0.85
   2 -14  14    0.70    0.92
  -2 -14  14    0.20    0.96
   2 -14  14   -0.92    0.94
  -2  14  14   -0.11    0.92
   2  14  14   -0.17    0.95
  -2 -14  15    0.85    0.88
  -2 -14  15    3.63    0.94
   2 -14  15    1.98    0.96
   2 -14  15    2.36    0.91
   2 -14  15    2.81    0.95
  -2 -14  15    2.28    0.97
   2 -14  15    1.52    1.05
   2  14  15    1.37    0.98
  -2  14  15    1.35    0.95
  -2 -14  16    2.33    0.96
   2 -14  16    0.86    0.89
   2 -14  16    1.71    0.89
   2  14  16    2.36    0.93
  -2  14  16    0.52    0.91
  -2 -14  17    2.54    1.00
   2 -14  17    0.83    0.89
   2 -14  17    1.91    0.90
  -2  14  17    0.59    0.93
   2  14  17    0.05    0.93
  -2 -14  18    1.54    0.91
   2 -14  18    0.53    0.83
   2 -14  18    1.80    0.81
   2  14  18   -1.14    0.89
  -2  14  18    0.63    0.84
  -2 -14  19    2.97    0.82
   2 -14  19    3.72    0.67
  -2  14  19    1.94    0.76
   2  14  19    2.72    0.76
  -2  14  19    3.10    0.71
   2 -14  19    1.28    0.73
   2 -14  20    0.66    0.48
  -2  14  20    0.18    0.50
  -2  14  20   -0.20    0.60
   2  14  20    1.57    0.60
   2  14  21    3.76    0.45
  -2  14  21    4.18    0.47
  -2 -15   0  229.99    4.70
   2 -15   0  226.90    4.63
  -2 -15   1  159.85    3.79
   2 -15   1  150.37    3.80
   2  15  -1  159.15    3.39
   2  15   1  156.46    3.50
   2 -15  -1  159.48    3.62
  -2 -15  -2    0.25    0.99
  -2 -15   2    1.28    0.96
   2 -15   2    1.30    1.10
   2  15  -2    0.49    0.66
   2  15   2    2.01    0.82
   2 -15   2    0.55    0.95
   2 -15  -2    1.11    0.97
   2 -15   2    1.12    0.52
  -2 -15   2    0.98    0.54
   2 -15   3   57.46    2.13
  -2 -15   3   56.11    2.14
   2  15  -3   53.78    1.58
   2  15   3   54.76    1.94
   2 -15   3   60.17    1.95
   2 -15  -3   58.91    1.94
  -2 -15   3   50.45    1.29
   2 -15   3   56.96    1.30
  -2 -15   4   78.40    2.48
   2 -15   4   77.37    2.51
   2  15   4   78.36    2.33
   2  15  -4   77.28    1.87
   2 -15   4   82.15    2.33
   2 -15  -4   79.76    2.31
  -2 -15   4   72.96    1.63
   2 -15   4   76.41    1.65
  -2 -15   5   58.21    2.21
   2 -15   5   52.28    2.23
   2  15   5   57.75    2.06
  -2  15  -5   55.29    1.58
   2 -15   5   55.72    1.95
   2 -15  -5   55.30    1.89
   2 -15   5   55.95    1.34
  -2 -15   5   52.70    1.33
   2 -15   6   27.51    1.73
   2  15   6   28.08    1.63
   2 -15   6   33.45    1.55
   2 -15  -6   34.73    1.51
  -2 -15   6   31.84    1.02
   2 -15   6   31.44    1.04
  -2 -15   7    2.79    0.70
   2 -15   7    2.43    0.72
   2  15  -7    2.52    0.94
   2  15   7    2.44    0.95
  -2  15   7    1.01    1.10
  -2 -15   8   44.11    1.33
   2 -15   8   42.95    1.35
  -2  15   8   48.88    2.08
   2  15   8   39.78    2.02
  -2  15   8   39.62    2.04
   2  15  -8   45.34    1.76
   2  15   8   40.93    1.70
  -2 -15   9   67.98    1.71
   2 -15   9   65.29    1.73
  -2 -15   9   71.02    1.56
  -2  15   9   76.06    2.61
   2  15   9   70.87    2.58
  -2  15   9   66.39    2.60
   2  15   9   61.72    2.06
   2 -15  10   14.98    0.79
   2 -15  10   14.08    0.71
  -2 -15  10   14.88    0.75
  -2 -15  10   14.64    0.83
  -2  15  10   16.30    1.63
   2  15  10   17.77    1.63
  -2  15  10   14.07    1.61
  -2 -15  10   15.09    1.02
   2 -15  10   15.72    1.05
   2 -15  11    2.91    0.82
   2 -15  11    4.36    0.68
  -2 -15  11    3.73    0.70
  -2 -15  11    3.64    0.78
   2 -15  11    3.33    0.75
  -2  15  11    3.55    1.37
   2  15  11    3.12    1.41
  -2  15  11    3.91    1.45
  -2 -15  11    2.27    0.88
   2 -15  11    2.43    0.87
  -2 -15  12   13.14    1.04
   2 -15  12   15.91    1.11
   2 -15  12   12.97    0.90
   2 -15  12   14.11    0.99
  -2 -15  12   12.86    0.87
   2 -15  12   12.90    0.85
  -2 -15  12   12.73    0.94
  -2  15  12   14.77    1.61
  -2  15  12   10.43    1.49
   2  15  12    9.74    1.54
   2  15  12   14.55    0.99
  -2  15  12   14.79    1.01
  -2 -15  13   25.61    1.26
   2 -15  13   26.76    1.29
   2 -15  13   25.05    1.20
   2 -15  13   25.13    1.16
   2 -15  13   27.50    1.09
  -2 -15  13   28.47    1.11
  -2 -15  13   29.02    1.18
  -2  15  13   27.28    1.86
  -2  15  13   23.99    1.79
   2  15  13   22.65    1.88
  -2  15  13   26.69    1.18
   2  15  13   26.81    1.15
  -2 -15  14    1.57    0.88
   2 -15  14    0.70    0.92
  -2 -15  14    1.68    0.91
   2 -15  14    3.10    0.86
   2 -15  14    2.59    0.99
  -2 -15  14    1.59    0.98
   2 -15  14    1.39    0.91
   2  15  14    1.99    0.97
  -2  15  14    2.30    0.96
   2 -15  15   10.57    0.96
  -2 -15  15    7.42    1.04
  -2 -15  15    4.50    1.02
   2 -15  15    6.09    1.10
  -2  15  15    8.37    1.04
   2  15  15    8.08    1.04
   2 -15  15   10.54    1.05
   2 -15  16   10.20    0.95
  -2  15  16   12.77    1.06
   2  15  16   13.68    1.02
   2 -15  16   10.00    0.97
  -2 -15  16   10.51    1.03
   2 -15  17    7.46    0.89
   2 -15  17    6.30    0.90
  -2 -15  17    7.27    1.00
  -2  15  17    6.77    0.91
   2  15  17    7.70    0.95
  -2 -15  18    0.86    0.85
   2 -15  18    2.39    0.76
   2 -15  18    3.64    0.75
   2  15  18    2.41    0.80
  -2  15  18    1.83    0.83
  -2 -15  19    1.33    0.75
   2 -15  19    1.81    0.63
   2  15  19    1.84    0.70
  -2  15  19    2.01    0.71
   2 -15  19    1.40    0.65
  -2  15  19    1.58    0.66
   2 -15  20    1.11    0.40
  -2  15  20    0.90    0.49
  -2  15  20    1.59    0.57
   2  15  20    0.74    0.55
   2  15  21    2.25    0.36
  -2  15  21    2.19    0.38
   2 -16   0    0.75    1.03
   2  16   0    0.71    0.80
  -2 -16   0    1.08    1.06
   2 -16  -1    3.79    1.06
   2 -16   1    5.32    0.64
  -2 -16   1    4.39    0.62
   2  16  -1    3.78    0.82
   2  16   1    3.64    0.93
  -2 -16   1    3.87    1.12
  -2 -16  -1    3.69    1.12
   2 -16   2    2.24    1.06
   2 -16  -2    2.66    1.08
   2 -16   2    2.68    0.60
  -2 -16   2    2.55    0.61
   2  16  -2    1.87    0.75
   2  16   2    2.89    0.90
  -2 -16  -2    3.62    1.09
  -2 -16   2    3.21    1.14
   2 -16   2    5.10    1.31
   2 -16   3    1.08    0.95
   2 -16  -3    0.87    1.00
   2 -16   3    0.72    0.61
  -2 -16   3    0.70    0.59
   2  16  -3    0.29    0.65
   2  16   3    0.71    1.00
   2 -16   3    1.03    1.24
  -2 -16   3    0.83    1.13
   2 -16   4   14.19    1.30
   2 -16  -4   13.66    1.26
   2 -16   4   11.95    0.77
  -2 -16   4   11.87    0.73
   2  16  -4   12.28    0.85
   2  16   4   12.07    1.30
   2 -16   4   10.22    1.41
  -2 -16   4   13.51    1.49
   2 -16  -5    0.94    0.98
   2 -16   5    0.84    0.93
   2  16   5    0.18    1.04
  -2  16  -5    1.44    0.68
  -2 -16   5    0.31    1.27
   2 -16   5   -0.70    1.20
   2 -16   5    0.60    0.67
  -2 -16   5    0.45    0.63
   2 -16   6    7.17    1.41
   2  16   6    3.89    1.23
   2 -16   6    5.17    0.74
  -2 -16   6    5.28    0.70
  -2  16   7    1.57    1.21
   2  16   7    1.18    0.92
   2  16  -7    2.05    1.05
  -2 -16   7    0.73    0.79
   2 -16   7    0.53    0.79
   2  16  -8   10.27    1.15
   2  16   8    8.96    1.17
  -2  16   8   11.67    1.52
  -2  16   8    8.08    1.43
  -2 -16   8    8.79    0.88
   2 -16   8   10.94    0.90
  -2 -16   9    1.21    0.62
   2 -16   9    0.88    0.55
   2  16   9    0.56    0.89
  -2  16   9    3.92    1.37
   2  16   9    0.65    1.35
  -2  16   9    2.16    1.44
   2 -16   9    1.13    0.86
  -2 -16   9    1.32    0.83
  -2 -16  10    3.45    0.60
  -2 -16  10    3.54    0.69
   2 -16  10    3.07    0.67
  -2  16  10    2.24    1.37
  -2  16  10    3.42    1.40
   2  16  10    1.16    1.40
   2 -16  10    2.00    0.93
  -2 -16  10    2.20    0.86
   2 -16  11    2.60    0.90
   2 -16  11    3.29    0.64
  -2 -16  11    2.46    0.68
  -2 -16  11    2.36    0.75
   2 -16  11    2.27    0.73
   2  16  11    2.21    1.32
  -2  16  11    1.85    1.36
  -2  16  11    1.49    1.45
   2 -16  11    1.88    0.91
  -2 -16  11    3.13    0.98
   2 -16  12    0.77    0.69
   2 -16  12    0.73    0.96
   2  16  12    0.46    0.90
  -2  16  12    0.96    0.94
   2 -16  12   -0.20    0.84
  -2 -16  12    0.61    0.84
  -2  16  12    0.83    1.39
  -2  16  12    0.92    1.32
   2  16  12   -0.25    1.43
   2 -16  12    0.65    1.03
  -2 -16  12    1.16    0.95
   2 -16  13   -0.13    0.98
   2 -16  13    0.51    0.75
  -2  16  13   -0.02    0.89
   2  16  13   -0.28    0.89
  -2 -16  13   -0.21    0.88
   2 -16  13    0.14    0.85
   2  16  13    0.64    1.41
  -2  16  13   -0.87    1.28
  -2  16  13    0.12    1.25
   2 -16  13   -0.16    0.98
  -2 -16  13    0.12    0.98
   2 -16  14    0.74    0.80
  -2 -16  14    0.12    0.92
   2 -16  14   -1.30    0.94
   2 -16  14   -0.13    0.97
   2 -16  14   -0.41    0.96
  -2 -16  14   -0.95    0.98
   2  16  14   -0.20    0.98
  -2  16  14    0.30    0.96
  -2 -16  15    0.94    0.88
   2 -16  15   -0.41    0.88
   2 -16  15   -0.34    1.03
  -2 -16  15    0.80    0.96
   2  16  15    0.23    0.92
  -2  16  15    0.08    0.91
  -2 -16  16    3.98    0.97
   2 -16  16    4.13    0.85
   2 -16  16    2.15    0.87
  -2  16  16    0.99    0.97
   2  16  16    2.51    0.93
  -2 -16  17    0.34    0.85
   2 -16  17   -1.40    0.76
   2 -16  17    0.76    0.78
  -2  16  17   -0.54    0.85
   2  16  17    0.43    0.84
  -2 -16  18    0.85    0.79
   2 -16  18    1.84    0.67
  -2  16  18   -0.23    0.79
   2  16  18    0.13    0.76
   2 -16  18    1.05    0.69
   2 -16  19    0.06    0.54
  -2  16  19    1.26    0.66
  -2  16  19   -0.33    0.67
   2  16  19    0.53    0.65
  -2  16  20    1.36    0.40
   2  16  20    1.04    0.47
  -2  16  20    1.61    0.50
   2  16  21    0.35    0.25
  -2  16  21    0.54    0.27
  -2 -17   0    1.74    1.21
   2  17   0    0.79    0.91
   2 -17   0    0.89    1.11
  -2 -17   1   17.07    1.55
  -2 -17  -1   14.39    1.46
   2  17   1   12.62    1.15
   2  17  -1   15.89    1.13
   2 -17  -1   14.88    1.30
   2 -17   1   14.82    0.82
  -2 -17   1   14.86    0.81
   2 -17   2   91.75    2.97
  -2 -17   2  102.09    3.02
   2  17   2  102.38    2.73
   2  17  -2   96.37    2.46
  -2 -17  -2  105.95    3.03
   2 -17  -2   90.25    2.77
   2 -17   2   93.37    2.80
  -2 -17   2   92.62    2.04
   2 -17   2  101.57    2.07
   2 -17   3  315.43    6.70
  -2 -17   3  330.26    6.64
  -2 -17  -3  343.61    6.52
   2  17   3  309.95    6.28
   2  17  -3  298.13    5.87
   2 -17  -3  324.61    6.36
   2 -17   3  333.26    6.38
  -2 -17   3  307.18    5.47
   2 -17   3  331.41    5.50
  -2 -17   4  135.44    3.68
   2 -17   4  126.23    3.61
   2  17   4  135.32    3.40
   2 -17  -4  131.77    3.31
   2 -17   4  130.84    3.37
   2 -17   4  126.58    2.56
  -2 -17   4  125.02    2.51
   2  17   5  119.51    3.29
  -2 -17   5  124.12    3.53
   2 -17   5  113.01    3.51
  -2 -17   5  119.77    2.44
   2 -17   5  122.99    2.44
   2  17   6   34.76    1.84
   2 -17   6   34.95    2.14
   2 -17   6   35.91    1.25
  -2 -17   6   38.07    1.22
   2  17   7    0.22    0.99
   2  17  -7   -0.72    1.09
   2 -17   7    0.25    0.85
  -2 -17   7   -0.45    0.87
  -2  17   7    0.11    1.28
   2  17   8    0.07    0.93
   2  17  -8    0.55    1.01
  -2  17   8    1.65    1.46
  -2  17   8    1.08    0.60
  -2  17   8    0.78    1.38
   2 -17   8    0.13    0.91
  -2 -17   8    0.56    0.87
   2  17   9    2.33    0.93
  -2 -17   9    1.00    0.59
  -2  17   9    1.10    1.42
   2  17   9    1.88    1.42
  -2  17   9    1.83    1.48
   2 -17   9    1.31    0.94
  -2 -17   9    1.74    0.93
  -2 -17  10   22.85    0.94
  -2 -17  10   22.99    1.19
   2 -17  10   22.64    1.17
  -2  17  10   20.68    1.81
   2  17  10   20.75    1.86
  -2  17  10   25.39    2.01
   2 -17  10   22.23    0.92
  -2 -17  11  122.68    2.48
  -2 -17  11  128.38    2.67
   2 -17  11  119.34    2.68
  -2  17  11  140.33    3.85
   2  17  11  115.22    3.65
  -2  17  11  110.24    3.61
   2 -17  11  118.88    2.56
   2 -17  11  125.65    2.46
  -2 -17  12   54.14    1.71
   2 -17  12   54.75    1.70
   2 -17  12   63.18    1.67
   2 -17  12   60.62    1.55
   2 -17  12   60.32    1.45
  -2 -17  12   61.16    1.59
  -2  17  12   58.60    2.56
  -2  17  12   53.73    2.45
   2  17  12   53.59    2.57
  -2  17  12   56.70    1.61
   2  17  12   55.18    1.60
   2 -17  13   46.56    1.56
  -2 -17  13   47.83    1.55
   2 -17  13   46.56    1.47
   2 -17  13   48.23    1.41
   2 -17  13   44.99    1.29
  -2 -17  13   48.26    1.40
  -2  17  13   50.26    2.35
   2  17  13   42.87    2.34
  -2  17  13   49.14    1.53
   2  17  13   49.27    1.53
   2 -17  14   10.10    0.84
  -2 -17  14   10.66    0.99
   2 -17  14   13.47    1.01
   2 -17  14   10.10    1.08
  -2 -17  14    8.76    1.03
   2  17  14   11.36    1.01
  -2  17  14   13.65    1.05
   2 -17  15    3.12    0.79
  -2 -17  15    1.59    0.88
   2 -17  15    2.87    0.91
  -2 -17  15    3.58    0.99
   2 -17  15    2.06    1.00
  -2  17  15    1.61    0.96
   2  17  15    3.37    0.97
  -2 -17  16    1.97    0.87
   2 -17  16    2.69    0.74
   2 -17  16    2.25    0.83
   2  17  16    1.96    0.89
  -2  17  16    2.56    0.93
  -2 -17  17    0.48    0.80
   2 -17  17    0.92    0.74
   2  17  17    2.48    0.82
  -2  17  17    3.07    0.85
   2 -17  17    1.34    0.70
   2 -17  18    7.05    0.66
  -2 -17  18    7.40    0.79
  -2  17  18    5.98    0.77
   2  17  18    5.93    0.75
  -2  17  19   12.10    0.71
   2  17  19   12.20    0.69
  -2  17  19   13.45    0.73
   2  17  20    7.15    0.45
  -2  17  20    6.69    0.46
  -2 -18   0    2.06    1.30
   2  18   0    0.99    0.94
   2 -18   0    1.64    1.19
  -2 -18   1    1.71    1.34
  -2 -18  -1    3.00    1.33
   2  18   1    2.09    1.02
   2  18  -1    1.79    0.93
   2 -18  -1    2.14    1.15
  -2 -18   1    2.85    0.74
   2 -18   1    2.60    0.77
   2 -18   2    2.90    1.49
  -2 -18   2    6.01    1.37
  -2 -18  -2    4.80    1.31
   2  18   2    4.16    1.14
   2  18  -2    4.95    0.91
   2 -18   2    4.06    1.27
   2 -18  -2    4.57    1.29
  -2 -18   2    4.60    0.76
   2 -18   2    4.58    0.80
   2 -18   3   13.29    1.78
  -2 -18   3   15.21    1.60
  -2 -18  -3   16.71    1.56
   2  18  -3   12.51    1.06
   2  18   3   13.87    1.43
   2 -18  -3   14.16    1.47
   2 -18   3   16.51    1.53
   2 -18   3   11.90    0.88
  -2 -18   3   14.91    0.88
   2  18   4    1.03    1.18
  -2  18  -4    0.55    0.84
  -2 -18  -4   -0.79    1.38
   2 -18   4    1.38    1.50
  -2 -18   4    1.52    1.26
   2 -18   4    0.98    0.74
  -2 -18   4    1.62    0.77
   2  18   5   29.33    1.81
  -2 -18   5   31.13    2.01
   2 -18   5   27.88    2.02
   2 -18   5   29.77    1.12
  -2 -18   5   29.18    1.16
   2 -18   6   -0.87    1.44
   2 -18   6    2.04    0.78
  -2 -18   6    0.55    0.79
   2  18   6    0.95    1.20
   2  18   7   -0.14    1.11
   2  18  -7    1.04    1.08
  -2 -18   7    1.24    0.86
   2 -18   7    0.88    0.84
  -2  18   7    2.42    1.47
   2  18   7    2.61    1.39
   2  18  -8   -0.12    1.07
   2  18   8   -0.29    1.03
  -2  18   8    0.09    0.67
  -2  18   8    1.48    1.36
  -2  18   8   -0.35    1.44
   2 -18   8    0.18    0.94
  -2 -18   8    0.74    0.89
   2  18   9    1.66    0.99
  -2 -18   9    0.38    0.64
   2 -18   9    1.10    0.97
  -2 -18   9    1.16    0.98
  -2  18   9    0.13    1.41
  -2  18   9    3.76    1.61
   2  18   9    0.94    1.40
  -2 -18  10    0.14    0.72
   2 -18  10   -0.13    0.67
   2  18  10    0.03    1.44
  -2  18  10    0.92    1.47
  -2  18  10   -1.14    1.54
   2 -18  10    1.76    0.98
  -2 -18  10   -0.09    0.96
  -2 -18  11    0.69    0.76
   2 -18  11    1.21    0.76
  -2 -18  11    1.73    1.02
   2 -18  11    0.79    1.04
  -2  18  11    1.43    1.45
   2  18  11   -0.26    1.46
  -2  18  11    0.85    1.54
   2 -18  11    0.31    0.91
   2 -18  12    0.85    0.98
  -2  18  12    0.21    0.94
   2  18  12   -0.49    0.95
  -2 -18  12    1.10    0.84
  -2  18  12    1.00    1.46
  -2  18  12    0.85    1.34
   2  18  12   -0.23    1.46
  -2 -18  12    0.81    1.01
   2 -18  12    1.84    1.07
   2 -18  13    2.28    0.69
  -2 -18  13    2.90    0.86
   2 -18  13    2.17    0.96
  -2 -18  13    2.88    1.01
   2 -18  13    2.80    0.97
  -2  18  13    0.99    0.96
   2  18  13    2.71    0.99
   2 -18  14    1.85    0.71
  -2 -18  14    1.88    0.92
   2 -18  14    0.53    0.86
  -2 -18  14    0.86    0.92
   2 -18  14   -0.72    1.01
   2  18  14    1.77    0.92
  -2  18  14    1.44    0.94
   2 -18  15   -0.26    0.67
  -2 -18  15    0.29    0.88
   2 -18  15    0.91    0.85
  -2 -18  15    1.48    0.88
   2 -18  15    0.31    0.92
   2  18  15    0.74    0.91
  -2  18  15   -0.89    0.96
   2 -18  16    1.33    0.76
   2 -18  16    1.24    0.64
   2  18  16    1.35    0.82
  -2  18  16   -0.56    0.89
  -2 -18  16    2.41    0.85
   2  18  17    1.85    0.75
  -2  18  17    0.84    0.77
   2 -18  17    2.00    0.67
  -2 -18  17    1.09    0.75
   2 -18  18    0.58    0.51
  -2  18  18   -0.88    0.71
  -2  18  18   -0.08    0.66
   2  18  18    1.35    0.66
  -2  18  19   -0.29    0.55
   2  18  19   -0.28    0.52
  -2  18  19    1.09    0.54
  -2  18  20    0.10    0.27
   2  18  20   -0.31    0.32
  -2  18  20   -0.15    0.33
  -2 -19   0   55.59    2.41
   2  19   0   49.51    1.96
   2 -19   0   53.39    2.28
   2 -19   0   57.22    1.57
  -2 -19   0   57.25    1.54
  -2 -19  -1   21.87    1.86
  -2 -19   1   19.20    1.77
   2  19   1   19.21    1.39
   2  19  -1   17.74    1.31
   2 -19  -1   19.46    1.58
  -2 -19   1   19.17    1.00
   2 -19   1   20.15    1.02
   2  19  -2  280.55    5.88
   2  19   2  290.84    6.16
  -2 -19  -2  324.83    6.60
  -2 -19   2  311.64    6.67
  -2 -19   2  301.74    5.38
   2 -19   2  324.20    5.40
   2  19   3   24.84    1.65
   2  19  -3   22.15    1.30
  -2 -19  -3   26.78    1.91
  -2 -19   3   27.04    1.92
   2 -19   3   22.41    2.02
  -2 -19   3   22.57    1.10
   2 -19   3   22.58    1.06
  -2  19  -4  182.72    4.00
   2  19   4  176.46    4.42
  -2 -19   4  185.99    4.77
   2 -19   4  176.31    4.78
   2 -19   4  188.57    3.53
  -2 -19   4  182.28    3.48
   2  19   5   29.18    1.80
  -2  19   5   28.23    1.94
   2 -19   5   25.79    2.14
  -2 -19   5   30.98    2.03
  -2 -19   5   28.78    1.15
   2 -19   5   26.50    1.20
   2 -19   6   78.89    3.08
  -2  19   6   73.89    2.94
   2  19   6   83.00    2.85
   2  19   6   81.08    2.76
   2  19  -6   87.20    2.83
   2 -19   6   88.24    2.00
  -2 -19   6   78.95    1.95
   2  19   7   11.31    1.62
   2  19  -7   10.26    1.42
   2  19   7    9.48    1.30
   2 -19   7   12.47    1.08
  -2 -19   7   10.13    1.06
   2  19   8    2.80    1.19
   2  19  -8    3.69    1.20
  -2  19   8    4.89    1.54
  -2  19   8    4.40    0.75
  -2  19   8    4.43    1.62
   2 -19   8    4.30    1.03
  -2 -19   8    2.47    0.98
   2  19   9    3.61    1.06
  -2  19   9    5.17    0.70
  -2 -19   9    4.76    1.02
   2 -19   9    4.48    1.05
  -2  19   9    5.85    1.53
  -2  19   9    5.76    1.59
   2  19   9    3.17    1.54
  -2 -19  10   50.18    1.35
  -2  19  10   45.59    2.42
   2  19  10   48.59    2.45
   2 -19  10   50.92    1.65
  -2 -19  10   48.95    1.64
  -2 -19  11    7.54    0.84
  -2  19  11    6.29    1.59
  -2  19  11    8.76    1.68
   2  19  11    6.88    1.60
   2 -19  11    8.19    0.96
   2 -19  11    6.24    1.15
  -2 -19  11    6.85    1.08
  -2 -19  12  116.81    2.40
   2 -19  12  121.27    2.53
  -2  19  12  122.48    3.79
   2  19  12  114.00    3.66
   2  19  12  118.29    3.59
  -2  19  12  122.77    2.55
   2  19  12  123.04    2.52
   2 -19  12  116.02    2.62
  -2 -19  12  114.55    2.61
  -2 -19  13    9.49    0.92
   2 -19  13   11.67    1.04
   2  19  13   11.55    1.09
  -2  19  13   10.21    1.07
  -2 -19  13    9.29    1.07
   2 -19  13   10.62    1.10
  -2 -19  14   11.58    0.94
   2 -19  14   14.11    0.98
  -2 -19  14   12.85    1.06
   2 -19  14   11.26    1.02
   2  19  14   14.79    1.02
  -2  19  14   13.15    1.08
  -2 -19  15    1.41    0.81
   2 -19  15    1.86    0.79
   2 -19  15    1.27    0.91
  -2 -19  15    1.68    0.87
   2  19  15    0.92    0.85
  -2  19  15    1.82    0.88
   2  19  16    4.40    0.78
  -2  19  16    4.11    0.84
   2 -19  16    2.92    0.71
  -2 -19  16    2.24    0.77
  -2  19  17    0.60    0.72
   2  19  17    0.41    0.69
   2 -19  17    0.47    0.57
  -2 -19  17    0.47    0.67
  -2  19  18   15.60    0.79
  -2  19  18   15.99    0.77
   2  19  18   17.00    0.76
  -2  19  19    0.96    0.44
   2  19  19    1.43    0.45
  -2  19  19    0.90    0.46
  -2  19  20    8.08    0.31
   2  20   0   16.84    1.38
   2 -20   0   20.93    1.15
  -2 -20   0   19.38    1.12
  -2 -20   0   18.67    1.77
   2  20  -1    3.61    1.09
   2  20   1    3.71    1.13
  -2 -20   1    4.68    0.92
   2 -20   1    5.06    0.87
  -2 -20   1    5.08    1.57
  -2 -20  -1    3.90    1.57
   2  20  -2    1.30    0.99
   2  20   2    1.00    1.14
   2 -20   2    1.91    0.85
  -2 -20   2    0.86    0.89
  -2 -20   2    0.96    1.46
  -2 -20  -2   -0.12    1.49
   2  20   3    0.48    1.22
  -2  20  -3    0.37    0.95
   2 -20   3   -0.21    0.85
  -2 -20   3    1.56    0.89
  -2 -20  -3   -0.23    1.47
  -2 -20   3    1.20    1.50
   2 -20   3    0.23    1.62
   2  20   4    3.44    1.29
  -2  20   4    5.18    1.42
  -2 -20   4    3.47    0.86
   2 -20   4    2.84    0.94
  -2 -20  -4    3.12    1.50
  -2 -20   4    4.07    1.66
   2 -20   4    2.85    1.65
   2  20   5   10.42    1.58
  -2  20   5   13.84    1.63
  -2 -20  -5   14.22    1.77
  -2 -20   5   12.94    1.04
   2 -20   5   12.05    1.02
  -2 -20   5   11.91    1.81
   2 -20   5   12.34    1.81
   2 -20   6    4.56    1.69
  -2 -20  -6    5.54    1.54
  -2  20   6    3.46    1.52
   2  20   6    2.11    1.40
   2 -20   6    3.22    0.95
  -2 -20   6    3.35    0.91
   2  20  -6    4.20    1.31
   2  20   6    2.96    1.27
   2  20   7    0.78    1.42
   2 -20   7    0.84    1.00
  -2 -20   7    0.48    0.98
   2  20  -7    1.02    1.27
   2  20   7    0.40    1.13
  -2  20   8    4.09    1.53
  -2  20   8    0.46    1.52
  -2  20   8    1.64    0.77
   2 -20   8    3.50    1.02
  -2 -20   8    0.78    0.97
   2  20  -8    1.54    1.15
   2  20   8    0.68    1.14
   2 -20   9    2.07    1.06
  -2 -20   9    2.31    1.06
  -2  20   9    2.36    1.45
  -2  20   9    1.53    1.55
  -2  20   9    1.31    0.68
  -2 -20  10    2.51    0.97
   2 -20  10    0.89    1.04
   2  20  10    2.65    1.45
  -2  20  10    2.85    1.50
  -2  20  10    3.30    1.61
   2 -20  10    2.52    0.92
  -2 -20  11    0.78    0.72
  -2 -20  11    0.82    1.04
   2 -20  11    0.92    0.98
  -2  20  11    1.59    1.56
  -2  20  11   -0.51    1.46
   2  20  11   -0.10    1.36
   2 -20  11    1.73    0.95
  -2 -20  12    3.34    0.78
   2 -20  12    1.98    0.95
   2 -20  12    2.01    1.06
  -2 -20  12    2.14    1.01
   2  20  12    1.31    1.01
  -2  20  12    2.27    1.03
  -2 -20  13    0.55    0.79
   2 -20  13    1.80    0.88
   2 -20  13    0.04    0.94
  -2 -20  13    0.01    0.93
   2  20  13    0.34    0.87
  -2  20  13    0.25    0.91
  -2 -20  14   -0.22    0.76
   2 -20  14    0.96    0.79
  -2 -20  14   -0.43    0.85
   2 -20  14   -0.91    0.91
   2  20  14   -0.57    0.88
  -2  20  14   -1.61    0.94
  -2 -20  15   -0.43    0.73
   2 -20  15    0.55    0.71
   2 -20  15    2.49    0.89
  -2 -20  15    0.31    0.79
   2  20  15    1.08    0.85
  -2  20  15   -0.15    0.85
   2  20  16    1.33    0.75
  -2  20  16    0.43    0.78
   2 -20  16   -0.89    0.64
  -2 -20  16    0.60    0.68
  -2  20  17   -0.99    0.64
   2  20  17    0.88    0.64
   2  20  18   -0.27    0.53
  -2  20  18    0.34    0.54
  -2  20  18    0.26    0.58
   2  20  19   -0.05    0.33
  -2  20  19    0.16    0.35
  -2  20  19   -0.16    0.35
   2  21   0    3.00    1.15
  -2 -21   0    3.04    1.60
  -2 -21   0    3.54    0.98
   2 -21   0    3.84    0.98
   2  21   1   28.82    1.82
   2  21  -1   28.58    1.61
  -2  21   1   30.49    1.92
  -2 -21   1   34.51    2.26
  -2 -21  -1   32.86    2.18
   2 -21  -1   35.45    1.41
   2 -21   1   34.86    1.36
  -2 -21   1   34.35    1.33
   2  21   2    2.23    1.21
  -2  21   2    1.52    1.28
   2  21  -2    1.92    0.95
  -2  21  -2    2.30    1.13
  -2 -21  -2    0.60    1.54
  -2 -21   2    0.75    1.49
  -2 -21   2    1.75    0.97
   2 -21   2    1.87    0.89
   2  21   3   23.02    1.77
  -2  21  -3   21.77    1.50
  -2  21   3   21.49    1.88
  -2  21  -3   21.06    1.52
  -2 -21  -3   23.29    2.04
  -2 -21   3   22.88    2.03
   2 -21   3   24.80    2.11
   2 -21   3   24.61    1.21
  -2 -21   3   24.69    1.22
   2  21   4    6.93    1.44
  -2  21   4    7.03    1.58
   2 -21   4    7.19    1.81
  -2 -21  -4    7.63    1.75
  -2 -21   4    8.80    1.84
   2 -21   4    6.23    1.04
  -2 -21   4    6.58    1.01
   2  21   5    4.18    1.40
   2  21  -5    4.13    1.34
  -2  21   5    2.61    1.43
   2  21   5    2.85    1.35
  -2  21   5    3.04    1.53
   2 -21   5    3.01    0.96
  -2 -21   5    3.42    1.00
  -2 -21   5    1.19    1.62
   2 -21   5    4.12    1.73
  -2 -21  -5    4.00    1.58
   2  21   6    0.51    1.28
   2  21  -6    1.88    1.27
  -2 -21  -6    0.72    1.49
  -2  21   6    1.30    1.52
  -2  21   6    0.64    1.50
   2  21   6    0.56    1.37
  -2 -21   6    2.18    1.01
   2 -21   6    1.91    0.95
   2  21   7    7.09    1.38
   2  21  -7    5.38    1.39
  -2 -21  -7    4.92    1.60
   2  21   7    4.40    1.52
   2 -21   7    6.30    1.06
  -2 -21   7    6.09    1.05
   2  21   8    3.74    1.22
   2 -21   8    1.83    1.08
  -2 -21   8    1.26    1.06
  -2  21   8    0.63    1.59
  -2  21   8    1.91    1.59
  -2  21   8    2.67    0.79
   2  21   8    2.49    1.44
  -2  21   9    8.25    0.81
   2 -21   9    5.32    1.10
  -2 -21   9    6.70    1.11
  -2  21   9    4.42    1.56
  -2  21   9    8.21    1.72
  -2 -21  10   -0.45    0.98
   2 -21  10    1.44    1.05
   2 -21  10    0.92    0.84
  -2  21  10    0.76    1.57
   2  21  10    0.47    1.41
  -2  21  10    0.25    1.38
  -2 -21  11   34.39    1.40
   2 -21  11   33.55    1.39
   2 -21  11   32.54    1.27
  -2 -21  12    1.71    0.72
   2 -21  12    1.94    0.91
   2  21  12    3.18    0.98
  -2  21  12    2.63    0.99
  -2 -21  12    1.89    0.98
   2 -21  12    0.54    1.00
  -2 -21  13   19.15    0.92
   2 -21  13   19.98    1.03
  -2 -21  13   17.11    1.11
   2 -21  13   20.33    1.14
  -2  21  13   18.19    1.09
  -2 -21  14    1.75    0.68
   2 -21  14    1.31    0.75
   2 -21  14    1.33    0.86
  -2 -21  14    0.29    0.80
  -2  21  14    1.42    0.86
   2  21  14    1.90    0.86
  -2 -21  15    1.29    0.66
  -2 -21  15    2.45    0.80
   2 -21  15    0.14    0.80
   2 -21  15    0.64    0.67
   2  21  15    1.03    0.76
  -2  21  15    0.28    0.77
   2 -21  16    0.26    0.52
   2  21  16   -0.03    0.67
  -2  21  17    0.39    0.57
   2  21  17    0.57    0.57
  -2  21  18    1.08    0.48
  -2  21  18    0.49    0.47
   2  21  18    1.77    0.44
  -2  21  19    3.79    0.28
   2  21  19    3.18    0.25
  -2  21  19    3.35    0.27
   2  22   0    1.02    1.13
  -2  22   0    2.08    1.33
   2 -22   0    1.89    0.92
  -2 -22   0    2.46    1.03
  -2 -22   0    3.94    1.68
   2  22   1    1.33    1.19
   2  22  -1    0.71    1.04
  -2  22  -1   -0.63    1.20
  -2  22   1    1.62    1.40
  -2  22  -1    1.73    1.26
   2 -22  -1    1.53    1.06
  -2 -22  -1    1.80    0.98
   2 -22   1    1.11    0.91
  -2 -22   1    1.85    0.97
  -2 -22   1    1.69    1.55
  -2 -22  -1    0.95    1.54
  -2  22   2    2.72    1.39
  -2  22  -2    2.82    1.13
  -2  22  -2    3.53    1.26
   2  22   2    3.20    1.34
  -2 -22   2    2.52    1.01
   2 -22   2    2.60    0.91
  -2 -22  -2    2.17    1.57
  -2 -22   2    3.65    1.69
  -2  22   3    0.54    1.37
  -2  22  -3   -0.16    1.07
   2  22   3    0.29    1.24
  -2  22  -3    0.66    1.09
   2 -22   3    0.95    1.01
  -2 -22   3   -0.55    0.94
  -2 -22   3   -0.28    1.65
  -2 -22  -3    0.79    1.62
   2 -22   3    0.93    1.70
  -2 -22   4    1.83    0.96
   2 -22   4    0.39    1.00
  -2  22   4    0.66    1.37
   2  22   4   -0.45    1.29
  -2  22   4   -0.65    1.52
   2  22   4    0.27    1.39
   2  22  -4   -1.39    1.37
  -2 -22  -4    1.08    1.59
  -2 -22   4    2.75    1.61
   2 -22   4    0.04    1.75
   2  22   5   -0.89    1.31
   2  22  -5    3.15    1.37
  -2  22   5    1.09    1.51
   2  22   5    0.22    1.37
  -2  22   5    1.85    1.60
  -2 -22   5    0.41    0.99
   2 -22   5    1.79    1.01
  -2 -22  -5    1.40    1.56
   2 -22   5    0.46    1.74
  -2 -22   5    1.77    1.68
   2  22  -6    0.52    1.36
   2  22   6    0.89    1.27
   2  22   6    1.84    1.46
  -2  22   6    1.18    1.51
  -2  22   6    0.79    1.65
   2 -22   6    1.06    1.04
  -2 -22   6    0.04    1.07
  -2 -22  -6    1.99    1.58
   2  22   7    0.32    1.17
   2  22  -7   -0.18    1.33
  -2 -22  -7   -0.62    1.63
   2  22   7    1.26    1.43
   2 -22   7    0.31    1.13
  -2 -22   7   -1.10    1.12
  -2  22   8   19.87    2.10
  -2 -22  -8   17.73    1.92
  -2  22   8   20.82    1.03
   2  22   8   17.22    1.87
   2 -22   8   18.47    1.30
  -2 -22   8   21.38    1.25
   2  22   8   16.92    1.52
  -2  22   9   -1.18    1.52
  -2  22   9    0.73    0.72
  -2  22   9    0.84    1.58
  -2 -22  -9    1.28    1.45
  -2 -22   9   -0.26    0.97
   2 -22   9    1.57    1.07
   2 -22  10   -0.29    0.87
  -2 -22  10    0.41    1.01
   2 -22  10    1.39    0.97
   2 -22  11    1.11    0.89
   2 -22  11   -0.45    1.03
  -2 -22  11    0.38    1.01
   2 -22  12    0.55    0.80
  -2 -22  12    0.80    0.88
   2 -22  12    0.15    0.95
  -2  22  12   -0.41    0.95
   2  22  12    0.86    0.93
  -2 -22  13   -0.45    0.62
   2 -22  13   -0.35    0.76
   2 -22  13    1.48    0.82
  -2 -22  13    0.26    0.83
   2  22  13   -1.80    0.89
  -2  22  13    1.46    0.92
  -2 -22  14    0.43    0.60
   2 -22  14    0.36    0.78
  -2 -22  14    0.97    0.77
   2 -22  14    0.25    0.67
   2  22  14   -0.62    0.81
  -2  22  14    0.32    0.84
   2 -22  15    0.35    0.74
  -2 -22  15    0.39    0.70
   2 -22  15    0.80    0.59
   2  22  15    0.25    0.71
  -2  22  15    1.07    0.74
   2  22  16    1.13    0.61
  -2  22  16    0.14    0.64
  -2  22  17    1.58    0.52
   2  22  17   -0.10    0.48
  -2  22  18   -0.27    0.38
   2  22  18    0.01    0.25
   2  22  18   -0.22    0.34
  -2  22  18   -0.08    0.34
  -2 -23   0   15.47    1.21
   2 -23   0   14.28    1.15
  -2 -23   0   13.60    1.94
   2  23   0   11.94    1.46
  -2  23   0   10.73    1.59
  -2  23   0   12.54    1.58
  -2 -23   1    2.54    0.97
   2 -23  -1    0.96    1.05
  -2 -23  -1    1.58    1.07
   2 -23   1    1.15    1.08
  -2 -23  -1    2.71    1.69
  -2 -23   1    1.52    1.69
  -2  23   1    1.39    1.44
   2  23  -1    0.71    1.09
  -2  23   1    1.45    1.44
  -2  23  -1    1.55    1.34
   2  23   1    1.54    1.29
  -2  23  -1    1.73    1.29
  -2 -23   2   10.57    1.08
   2 -23  -2    9.45    1.21
  -2 -23  -2   11.31    1.24
   2 -23   2   10.43    1.15
   2  23   2   10.44    1.49
  -2  23  -2    8.75    1.36
  -2  23   2    7.86    1.54
  -2  23  -2    8.58    1.40
  -2  23   2    8.96    1.66
  -2 -23  -2   10.81    1.83
  -2 -23   2    9.71    1.85
  -2 -23   3    0.73    1.01
   2 -23   3    0.41    1.07
   2  23  -3    1.05    1.41
   2  23   3    1.25    1.46
   2  23   3    0.96    1.38
  -2  23   3    0.96    1.43
  -2  23   3   -1.36    1.42
  -2 -23  -3    1.62    1.62
   2 -23   3    2.32    1.70
  -2 -23   3    0.37    1.69
   2 -23   4   13.28    1.21
  -2 -23   4   10.24    1.15
   2  23   4    9.66    1.62
  -2  23   4   10.75    1.80
  -2  23   4    8.63    1.70
  -2 -23  -4   12.13    1.89
  -2 -23   4   10.22    1.88
   2 -23   4    9.91    2.06
   2  23  -4    9.30    1.67
   2  23   4   10.59    1.67
   2 -23   5    1.90    1.72
  -2 -23  -5    2.83    1.67
  -2  23   5    3.04    1.65
   2  23   5    2.02    1.44
  -2  23   5    2.34    1.52
  -2 -23   5    2.86    1.06
   2 -23   5    1.45    1.11
   2  23   5    1.58    1.40
   2  23  -5    1.42    1.37
  -2 -23  -6    6.20    1.74
   2  23  -6    4.37    1.44
   2  23   6    6.08    1.44
  -2  23   6    4.12    1.60
   2  23   6    5.22    1.58
  -2  23   6    6.61    1.78
   2 -23   6    4.97    1.10
  -2 -23   6    6.21    1.07
  -2  23   7   20.51    1.97
   2  23   7   20.48    1.88
  -2 -23  -7   19.99    2.00
   2 -23   7   21.27    1.37
  -2 -23   7   21.94    1.33
   2  23  -7   17.89    1.71
   2  23   7   20.23    1.64
  -2 -23  -8    5.02    1.62
   2  23   8    3.68    1.19
   2  23   8    3.50    1.56
  -2  23   8    4.00    0.88
  -2  23   8    2.58    1.62
  -2 -23   8    2.93    1.10
   2 -23   8    2.90    1.12
  -2  23   9    2.41    0.75
   2 -23   9    1.54    1.06
  -2 -23   9    1.32    1.02
   2 -23  10    2.55    1.06
  -2 -23  10    4.05    1.02
   2 -23  10    5.31    0.90
   2 -23  11    7.69    1.04
  -2 -23  11    7.43    1.02
   2 -23  11    6.18    0.86
   2 -23  12    2.84    0.91
   2  23  12    4.55    0.91
  -2  23  12    3.98    0.96
   2 -23  12    3.99    0.80
   2 -23  13    3.88    0.87
  -2 -23  13    4.49    0.84
   2  23  13    7.14    0.87
  -2  23  13    5.05    0.86
   2 -23  13    4.00    0.73
  -2 -23  14    0.34    0.71
   2 -23  14    0.17    0.73
  -2  23  14    1.69    0.77
   2  23  14    2.18    0.76
   2 -23  14    0.30    0.58
   2  23  15    1.25    0.64
  -2  23  15    1.43    0.65
  -2 -23  15    1.77    0.66
   2 -23  15    0.93    0.68
   2  23  16   10.22    0.64
  -2  23  16   11.18    0.66
   2  23  17    0.21    0.39
  -2  23  17    0.27    0.40
  -2  23  18    0.06    0.26
   2 -24   0   -1.12    1.06
  -2 -24   0    1.09    1.08
  -2 -24   0    0.04    1.67
  -2  24   0    0.26    1.37
  -2  24   0    0.55    1.27
   2  24   0   -0.29    1.20
   2  24   0    0.39    1.43
   2 -24  -1   16.05    1.27
  -2 -24   1   16.70    1.22
   2 -24   1   17.47    1.25
  -2 -24  -1   16.67    1.29
  -2 -24   1   15.17    2.04
  -2 -24  -1   15.12    1.97
  -2  24  -1   15.34    1.64
   2  24   1   13.01    1.56
  -2  24   1   12.65    1.68
  -2  24   1   12.66    1.66
  -2  24  -1   15.13    1.62
   2  24  -1   14.69    1.79
   2 -24  -2   -0.12    1.12
  -2 -24  -2    0.58    1.12
   2 -24   2   -1.16    1.04
  -2 -24   2    0.79    1.10
  -2 -24   2    0.22    1.58
  -2 -24  -2    0.97    1.63
  -2  24   2    0.31    1.41
  -2  24  -2   -0.05    1.22
   2  24   2    0.83    1.25
  -2  24   2   -0.36    1.38
   2  24   2    0.39    1.42
   2  24  -2    2.14    1.43
   2 -24   3    7.70    1.18
  -2 -24  -3    7.47    1.22
  -2 -24   3    3.81    1.14
   2 -24  -3    9.68    1.17
  -2  24   3    6.98    1.69
  -2  24   3    7.78    1.57
   2  24   3    5.03    1.45
   2  24   3    6.27    1.55
   2  24  -3    3.97    1.48
  -2 -24   3    6.02    1.85
  -2 -24  -3    7.60    1.84
   2 -24   3    7.40    1.92
   2  24   4    0.35    1.39
   2  24  -4    1.90    1.49
  -2  24   4    0.99    1.46
  -2  24   4    1.07    1.52
   2  24   4    0.03    1.33
  -2 -24   4    0.54    1.07
   2 -24   4   -0.55    1.06
  -2 -24  -4    1.01    1.61
   2 -24   4    1.67    1.84
  -2 -24   4    0.56    1.71
   2  24   5    6.30    1.56
   2  24  -5    4.61    1.52
  -2  24   5    5.32    1.63
  -2  24   5    6.51    1.67
   2  24   5    6.43    1.53
  -2 -24   5    5.74    1.09
   2 -24   5    3.62    1.12
   2 -24   5    6.26    1.89
  -2 -24  -5    5.60    1.72
   2  24  -6    0.90    1.30
   2  24   6    0.90    1.34
  -2  24   6    0.14    1.51
  -2  24   6    2.36    1.59
   2  24   6    2.72    1.43
   2 -24   6    1.53    1.20
  -2 -24   6    0.11    1.15
  -2 -24  -6   -0.87    1.54
   2  24   7    7.22    1.57
  -2  24   7    6.96    1.61
  -2  24   7    7.21    0.98
  -2 -24   7    5.86    1.12
   2 -24   7    7.40    1.15
  -2 -24  -7    6.83    1.63
  -2  24   8    0.89    0.80
   2 -24   8   -1.52    1.13
  -2 -24   8   -1.57    1.06
  -2  24   9    5.06    0.77
   2 -24   9    4.59    1.10
  -2 -24   9    6.17    1.07
  -2 -24  10    1.35    0.93
   2 -24  10    1.72    1.03
   2 -24  10   -1.27    0.83
  -2 -24  11   -1.17    0.92
   2 -24  11   -0.62    0.78
   2  24  12    0.60    0.83
  -2  24  12    0.31    0.87
  -2 -24  12   -0.44    0.81
   2 -24  12    1.23    0.88
   2 -24  12   -0.57    0.70
   2  24  13    0.55    0.76
  -2  24  13    2.67    0.80
  -2 -24  13    1.27    0.73
   2 -24  13    0.03    0.75
   2 -24  13    2.29    0.62
  -2  24  14    0.70    0.69
   2  24  14    0.56    0.66
  -2 -24  14    0.39    0.64
   2 -24  14    0.24    0.66
   2  24  15    1.87    0.58
  -2  24  15    1.41    0.59
   2  24  16    0.16    0.45
  -2  24  16   -0.06    0.45
  -2  24  17    0.98    0.31
   2  24  17    0.91    0.30
  -2 -25   0   17.03    2.06
  -2  25   0   15.21    1.74
  -2  25   0   12.05    1.61
   2  25   0   15.55    1.83
  -2 -25   0   20.23    1.28
   2 -25   0   18.46    1.36
  -2 -25  -1   22.30    2.20
  -2 -25   1   20.31    2.12
  -2  25  -1   19.56    1.76
   2  25   1   19.00    1.65
  -2  25  -1   18.78    1.66
  -2  25   1   20.23    1.81
  -2  25   1   22.96    1.91
   2  25  -1   20.12    1.98
  -2 -25  -1   25.71    1.39
   2 -25   1   23.98    1.37
   2 -25  -1   26.89    1.40
  -2 -25   1   24.52    1.30
  -2 -25   2    2.35    1.74
  -2 -25  -2    2.01    1.70
   2 -25   2   -0.62    1.85
  -2  25   2    1.62    1.47
  -2  25   2    1.97    1.49
   2  25   2    2.22    1.27
   2  25   2    1.40    1.48
   2  25  -2   -0.27    1.55
   2 -25   2    0.53    1.13
   2 -25  -2    2.31    1.17
  -2 -25   2    0.75    1.10
  -2 -25  -2    1.82    1.12
  -2 -25  -3   11.36    1.86
   2 -25   3    9.71    1.97
  -2 -25   3   11.17    1.86
  -2  25   3    8.45    1.59
  -2  25   3   11.36    1.77
   2  25   3   10.78    1.59
   2  25   3    9.34    1.68
   2  25  -3    9.44    1.70
  -2 -25   3   14.14    1.18
   2 -25   3   14.73    1.29
  -2 -25  -3   12.64    1.31
   2 -25  -3   15.71    1.27
   2  25   4   -0.03    1.42
   2  25  -4    0.54    1.46
  -2 -25  -4    0.07    1.62
   2 -25   4    1.89    1.73
  -2 -25   4    1.70    1.59
  -2  25   4   -0.24    1.45
  -2  25   4    1.49    1.56
   2  25   4    0.47    1.34
  -2 -25   4   -0.82    1.06
   2 -25   4    2.41    1.03
   2 -25  -4    4.24    1.13
  -2 -25  -4    0.50    1.13
  -2 -25  -5    7.76    1.66
  -2  25   5    8.77    1.63
  -2  25   5    9.01    1.78
   2  25   5    7.08    1.57
   2  25   5    7.94    1.50
   2  25  -5    7.59    1.52
  -2 -25   5    7.98    1.08
   2 -25   5    9.44    1.17
  -2 -25   6    0.97    1.10
   2 -25   6    2.92    1.18
   2 -25   7   11.55    1.22
  -2 -25   7   10.59    1.19
  -2  25   7   12.38    1.02
  -2  25   8   16.55    0.97
   2 -25   8   14.29    1.24
  -2 -25   8   13.40    1.21
   2 -25   9   22.76    1.23
  -2 -25   9   22.90    1.22
  -2  25   9   20.25    0.90
   2 -25   9   22.59    1.05
  -2 -25  10    1.50    0.92
   2 -25  10    3.70    0.97
   2 -25  10    3.00    0.80
  -2 -25  11    3.28    0.88
   2 -25  11    5.40    0.94
   2  25  11    4.07    0.86
  -2  25  11    4.87    0.91
   2 -25  11    3.18    0.73
   2 -25  12    7.53    0.83
  -2 -25  12    9.55    0.84
   2  25  12    8.63    0.82
  -2  25  12    9.23    0.85
   2 -25  12    9.03    0.69
  -2  25  13    0.64    0.71
   2  25  13    1.78    0.69
   2 -25  13   -0.05    0.64
  -2 -25  13   -0.26    0.64
   2  25  14    1.01    0.59
  -2  25  14    1.61    0.63
  -2 -25  14    0.61    0.57
   2 -25  14    0.80    0.58
   2  25  15    5.04    0.53
  -2  25  15    5.43    0.56
  -2  25  16    6.84    0.49
   2  25  16    8.08    0.41
  -2  25  16    6.95    0.44
  -2 -26   0    3.16    1.68
  -2  26   0    3.59    1.28
  -2  26   0    4.55    1.39
   2  26   0    3.19    1.48
  -2 -26   0    4.82    1.15
   2 -26   0    6.09    1.13
  -2 -26  -1   -0.71    1.55
  -2 -26   1    0.80    1.64
  -2  26   1   -0.16    1.32
  -2  26   1    0.22    1.39
   2  26  -1   -0.79    1.44
   2 -26   1    1.94    1.15
   2 -26  -1    1.31    1.14
  -2 -26  -1    0.67    1.06
  -2 -26   1    1.45    1.10
  -2 -26  -2    6.11    1.73
   2 -26   2    5.04    1.85
  -2 -26   2    6.11    1.80
   2  26   2    4.29    1.32
  -2  26   2    6.41    1.44
  -2  26   2    6.36    1.54
   2  26   2    6.30    1.60
   2  26  -2    5.85    1.61
   2 -26   2    7.72    1.20
  -2 -26   2    8.27    1.15
  -2 -26  -2    7.80    1.15
   2 -26  -2    7.31    1.20
  -2 -26  -3   -0.68    1.10
   2 -26  -3   -1.40    1.13
   2 -26   3    0.03    1.03
  -2 -26   3    0.48    1.06
  -2  26   3    0.56    1.45
  -2 -26   4   -0.89    1.09
   2 -26  -4    2.08    1.19
  -2 -26  -4    1.61    1.14
  -2 -26   5    1.35    1.12
   2 -26   5    1.77    1.14
  -2 -26  -5    1.57    1.17
   2 -26  -5    3.38    1.12
  -2 -26   6    0.12    1.08
   2 -26   6    0.51    1.11
  -2 -26   7    0.67    1.03
   2 -26   7    0.05    1.10
  -2  26   7   -0.34    0.88
   2 -26   8    6.48    1.10
  -2 -26   8    5.37    1.03
  -2  26   8    5.87    0.81
   2 -26   9   -0.25    0.92
  -2 -26   9    1.05    0.89
   2 -26   9    0.79    0.78
   2 -26  10    1.84    0.87
  -2 -26  10    1.33    0.86
   2 -26  10    1.33    0.70
  -2 -26  11   -0.34    0.77
   2 -26  11    0.24    0.62
  -2  26  11    0.90    0.78
   2  26  11   -1.51    0.78
   2  26  12    2.15    0.71
  -2  26  12    0.84    0.73
   2 -26  12    1.29    0.67
  -2 -26  12    0.69    0.66
   2  26  13    0.36    0.59
  -2  26  13   -0.18    0.63
  -2 -26  13    0.26    0.54
   2 -26  13   -0.34    0.59
   2  26  14    0.85    0.50
  -2  26  14    0.02    0.53
  -2 -26  14    0.02    0.49
   2 -26  14    1.27    0.51
   2  26  15    0.51    0.37
  -2  26  15    0.42    0.40
  -2  26  16    1.44    0.29
  -2  26  16    0.56    0.22
  -2 -27   0    1.51    1.11
   2 -27   0    1.10    1.14
  -2 -27  -1    9.80    1.14
   2 -27  -1   10.34    1.23
  -2 -27   1   10.18    1.19
   2 -27   1    9.78    1.16
  -2 -27   2    0.28    1.08
   2 -27  -2   -0.32    1.08
  -2 -27  -2   -0.44    1.09
   2 -27   2    0.86    1.09
  -2 -27   3    7.44    1.13
  -2 -27  -3    5.57    1.13
   2 -27  -3    8.68    1.19
   2 -27   3    8.74    1.13
   2 -27   4    0.86    1.09
  -2 -27   4    2.15    1.08
  -2 -27  -4   -0.61    1.13
   2 -27  -4    1.42    1.02
   2 -27   5    3.21    1.05
  -2 -27   5    2.56    1.06
  -2 -27  -5    2.97    1.09
   2 -27  -5    1.35    1.05
  -2 -27  -6   -0.61    1.08
   2 -27  -6   -0.91    1.08
  -2  27   6   -0.05    0.89
   2 -27   6   -0.39    1.03
  -2 -27   6   -1.07    0.96
  -2  27   7   14.54    0.96
  -2 -27  -7   14.58    1.20
   2 -27   7   16.70    1.18
  -2 -27   7   14.76    1.13
   2 -27  -7   16.12    1.24
  -2  27   8    1.48    0.72
   2 -27   8    1.53    0.73
   2 -27   8    0.29    0.93
  -2 -27   8   -0.02    0.89
   2 -27   9   22.47    0.94
  -2 -27   9   25.68    1.14
   2 -27   9   25.96    1.17
   2 -27  10    1.26    0.60
   2 -27  10    0.28    0.81
  -2 -27  10    0.61    0.77
  -2 -27  11    1.24    0.67
   2 -27  11    1.57    0.71
   2  27  11    2.42    0.69
  -2  27  11    1.62    0.70
   2 -27  12   -0.47    0.59
  -2 -27  12    0.19    0.55
   2  27  12    0.11    0.60
  -2  27  12   -0.02    0.62
  -2 -27  13    1.68    0.49
   2 -27  13    2.80    0.51
   2 -27 -13    1.06    0.56
   2  27  13    2.05    0.52
  -2  27  13    1.32    0.55
   2  27  14   -0.26    0.40
  -2  27  14   -0.26    0.40
  -2  27  15    2.07    0.32
   2  27  15    1.95    0.26
  -2  27  15    1.77    0.27
   2 -28   0    1.86    1.08
  -2 -28   0    1.83    1.04
  -2 -28  -1    1.06    1.05
   2 -28   1    3.24    1.07
  -2 -28   1    0.52    1.06
   2 -28  -1    0.11    1.06
  -2 -28   2    2.98    0.99
   2 -28   2    1.17    1.03
  -2 -28  -2   -0.46    1.06
   2 -28  -2   -0.67    1.04
  -2 -28   3    0.83    1.01
   2 -28   3    0.74    1.03
  -2 -28  -3    1.85    1.01
   2 -28  -3    0.99    1.05
  -2 -28   4    1.08    1.06
   2 -28   4   -0.94    1.08
  -2 -28  -4    1.44    1.01
   2 -28  -4    3.27    1.07
  -2 -28  -5    3.57    1.02
   2 -28  -5    1.61    1.01
   2 -28   5    1.21    0.98
  -2 -28   5    1.32    0.94
  -2  28   5    1.00    0.90
   2 -28  -6    2.81    1.03
  -2 -28  -6    1.28    0.95
   2 -28   6    0.33    1.01
  -2 -28   6   -0.86    0.95
  -2  28   6    2.38    0.85
  -2 -28  -7    0.05    0.93
   2 -28  -7    0.33    0.92
  -2  28   7    1.81    0.73
   2 -28   7    2.98    0.93
  -2 -28   7    1.82    0.88
  -2 -28   8    9.71    0.92
   2 -28   8    9.48    0.96
   2 -28  -8    9.96    0.98
  -2 -28  -8    7.57    0.98
   2 -28   8    9.69    0.73
   2 -28   9    2.58    0.77
  -2 -28   9    3.13    0.76
  -2 -28  -9    2.25    0.83
   2 -28  -9    2.50    0.88
  -2  28  10    2.93    0.70
   2  28  10    4.54    0.70
  -2 -28  10    2.80    0.69
   2 -28  10    3.52    0.72
  -2 -28 -10    2.01    0.76
   2 -28 -10    3.87    0.79
  -2  28  11    1.10    0.63
   2 -28  11   -0.27    0.56
  -2 -28  11    0.56    0.56
  -2 -28 -11    0.02    0.64
   2 -28 -11   -0.41    0.66
   2  28  12    1.34    0.52
  -2  28  12    0.74    0.54
  -2 -28  12    0.99    0.47
   2 -28  12    1.70    0.50
  -2 -28 -12    0.00    0.54
   2 -28 -12    0.92    0.55
   2  28  13   -0.33    0.41
  -2  28  13    0.07    0.42
   2  28  14   -0.10    0.26
  -2  28  14   -0.10    0.28
  -2 -29   0    0.16    0.97
   2 -29   0   -0.48    1.04
  -2 -29  -1    0.24    0.98
  -2 -29   1    0.26    0.98
   2 -29   1    0.56    1.06
   2 -29  -1   -1.45    0.95
  -2 -29   2   22.33    1.18
   2 -29   2   20.38    1.20
   2 -29  -2   21.38    1.21
  -2 -29  -2   19.15    1.20
   2 -29   3    1.78    1.04
  -2 -29   3    1.60    1.01
   2 -29  -3    3.33    1.03
  -2 -29  -3    5.31    1.03
   2 -29  -4   49.25    1.50
  -2 -29   4   46.49    1.51
   2 -29   4   46.29    1.53
  -2 -29  -5    0.76    0.91
   2 -29  -5    1.12    0.97
  -2  29   5   -0.16    0.85
   2 -29   5    2.09    1.00
  -2 -29   5    2.65    0.94
  -2  29   6    6.80    0.81
  -2 -29  -6    6.49    0.91
   2 -29  -6    6.47    0.98
  -2 -29   6    5.32    0.90
   2 -29   6    5.76    0.95
  -2 -29  -7    0.99    0.84
   2 -29  -7    0.61    0.84
   2 -29   7    1.53    0.59
  -2  29   7    2.61    0.68
   2 -29   7    1.02    0.81
  -2 -29   7    1.17    0.79
  -2 -29   8   -0.11    0.68
   2 -29   8   -0.89    0.76
  -2 -29  -8    0.67    0.74
   2 -29  -8   -0.73    0.77
   2 -29   9   -0.28    0.66
  -2 -29   9    0.74    0.62
  -2 -29  -9   -0.01    0.68
   2 -29  -9    0.86    0.70
   2  29  10    2.60    0.59
  -2  29  10    3.71    0.62
  -2 -29  10    3.18    0.59
   2 -29  10    4.56    0.59
   2 -29 -10    3.47    0.65
  -2 -29 -10    2.33    0.63
  -2  29  11    0.15    0.51
   2  29  11    0.55    0.50
  -2 -29  11    0.37    0.46
   2 -29  11    0.91    0.49
  -2 -29 -11    0.66    0.52
   2 -29 -11   -0.14    0.54
   2  29  12   12.50    0.51
  -2  29  12   12.24    0.56
   2  29  13    0.30    0.26
  -2  29  13    0.52    0.29
   2 -30   0    1.13    0.93
  -2 -30   0    0.16    0.82
   2 -30   1    1.80    0.91
  -2 -30   1    2.06    0.89
  -2 -30  -1    1.23    0.89
   2 -30  -1    2.97    0.94
  -2 -30   2   -0.68    0.90
   2 -30   2    1.59    0.95
  -2 -30  -2   -0.64    0.88
   2 -30  -2    0.85    0.92
   2 -30   3   -1.77    0.93
  -2 -30   3    0.61    0.87
  -2 -30  -3    0.05    0.81
   2 -30  -3    0.52    0.90
  -2  30   4    1.49    0.85
   2 -30   4    0.87    0.88
  -2 -30   4    1.24    0.85
   2 -30  -4   -0.48    0.86
  -2 -30  -4    1.83    0.81
  -2  30   5   -0.51    0.76
   2 -30   5    1.30    0.87
  -2 -30   5    0.86    0.82
   2 -30  -5    0.94    0.80
  -2 -30  -5    0.91    0.82
  -2  30   6   -0.59    0.65
   2 -30   6   -0.49    0.74
  -2 -30   6    0.98    0.75
  -2 -30  -6   -0.49    0.73
   2 -30  -6    0.83    0.78
   2 -30   7    3.41    0.72
  -2 -30   7    2.11    0.68
   2 -30  -7    2.24    0.73
  -2 -30  -7    3.63    0.72
  -2 -30   8   -0.45    0.59
   2 -30   8    0.07    0.64
  -2 -30  -8   -0.41    0.61
   2 -30  -8    0.41    0.61
   2  30   9    1.25    0.54
  -2  30   9    3.40    0.59
  -2  30  -9    0.60    0.41
   2 -30   9    2.62    0.57
  -2 -30   9    3.33    0.55
  -2 -30  -9    1.66    0.57
   2 -30  -9    1.79    0.59
   2  30  10   -0.24    0.46
  -2  30  10   -0.29    0.51
   2 -30  10    0.23    0.45
   2  30  11    0.30    0.39
  -2  30  11    0.46    0.39
  -2  30  12    0.43    0.28
   2  30  12    0.09    0.25
  -2 -31   0    0.43    0.77
   2 -31   0    2.94    0.86
  -2 -31   1    4.16    0.82
   2 -31   1    7.82    0.88
   2 -31  -1    6.52    0.84
  -2 -31  -1    4.01    0.81
   2 -31   2    3.95    0.84
  -2 -31   2    3.28    0.79
  -2 -31  -2    2.75    0.77
   2 -31  -2    1.68    0.82
  -2  31   3   23.51    1.05
  -2 -31   3   26.60    1.09
   2 -31  -3   27.13    1.06
  -2 -31  -3   23.14    1.04
   2 -31   3   26.93    1.11
  -2  31   4    5.36    0.79
   2 -31  -4    7.22    0.83
  -2 -31   4    5.49    0.81
  -2 -31  -4    7.04    0.78
   2 -31   4    6.89    0.85
  -2  31   5   16.98    0.82
   2 -31   5   19.18    0.92
  -2 -31   5   16.98    0.86
  -2 -31  -5   16.53    0.86
   2 -31  -5   18.44    0.91
  -2  31   6    1.77    0.55
  -2 -31   6    0.76    0.61
   2 -31   6    1.90    0.65
  -2 -31  -6    1.10    0.64
   2 -31  -6    2.11    0.65
   2 -31   7    9.08    0.68
  -2 -31   7    8.71    0.66
  -2 -31  -7    7.90    0.65
   2 -31  -7    6.82    0.67
   2  31   8    2.56    0.52
   2 -31   8    2.58    0.54
  -2 -31   8    2.00    0.49
  -2 -31  -8    1.87    0.53
   2 -31  -8    1.19    0.53
   2  31   9    7.05    0.49
  -2  31   9    6.14    0.50
   2  31  10    3.13    0.37
  -2  31  10    2.85    0.38
  -2  31  11    4.24    0.29
   2  31  11    4.75    0.27
   2 -32   0    7.82    0.77
  -2 -32   0    8.02    0.75
  -2  32   1   -0.09    0.73
   2 -32   1    1.12    0.72
  -2 -32  -1    0.53    0.66
   2 -32  -1   -0.57    0.69
  -2 -32   1    0.92    0.67
  -2  32   2    2.34    0.73
   2 -32  -2    0.22    0.68
  -2 -32  -2    0.36    0.64
  -2 -32   2    0.94    0.67
   2 -32   2    0.85    0.69
  -2  32   3    0.25    0.65
   2 -32   3    1.05    0.67
  -2 -32   3   -0.22    0.62
  -2 -32  -3    1.19    0.62
   2 -32  -3    0.51    0.63
  -2  32   4    0.11    0.59
  -2 -32   4    0.12    0.60
   2 -32   4    0.72    0.63
  -2 -32  -4    0.68    0.59
   2 -32  -4    1.25    0.61
  -2  32   5   -0.28    0.48
  -2 -32   5    0.24    0.54
   2 -32   5    0.49    0.57
  -2 -32  -5   -0.47    0.55
   2 -32  -5    0.50    0.57
  -2  32  -6   -0.09    0.51
   2 -32   6    0.31    0.52
  -2 -32   6    0.30    0.48
   2 -32  -6   -0.21    0.53
  -2 -32  -6    0.17    0.50
  -2  32  -7   -0.54    0.38
  -2  32   8    0.02    0.38
   2  32   8   -0.23    0.37
   2  32   9    0.24    0.28
  -2  32   9    0.35    0.31
  -2 -33   0    1.57    0.55
   2 -33   0    1.75    0.59
  -2 -33  -1    1.17    0.55
   2 -33  -1    0.22    0.56
  -2 -33   1    0.56    0.54
   2 -33   1    0.32    0.56
  -2  33   1    0.05    0.60
  -2  33  -1    0.31    0.61
   2 -33   2    3.08    0.59
  -2 -33   2    2.96    0.55
  -2 -33  -2    2.84    0.55
   2 -33  -2    3.88    0.58
  -2  33   2    2.97    0.60
  -2  33  -2    2.39    0.63
   2 -33   3    0.89    0.52
  -2 -33   3    1.33    0.50
  -2 -33  -3    0.77    0.50
   2 -33  -3    1.10    0.52
  -2  33   3    0.69    0.53
   2  33   3    0.23    0.41
  -2  33  -3    0.65    0.59
  -2  33  -4    0.47    0.56
  -2  33   4    2.99    0.45
  -2  33  -5   -0.96    0.47
  -2  33  -6    0.28    0.38
  -2  33   7    1.19    0.33
   2  33   7    1.16    0.31
  -2  33   8    0.97    0.24
   2  33   8    0.75    0.22
  -2  34  -1    0.42    0.48
  -2  34   1    1.44    0.47
  -2  34   2    0.05    0.43
   2  34   2    0.17    0.35
  -2  34  -2   -0.21    0.47
  -2  34   3    0.31    0.34
  -2  34  -3    0.11    0.45
  -2  34   4    0.01    0.25
  -2  34  -4   -0.02    0.38
  -2  34  -5    0.35    0.28
   2  34   5    0.43    0.26
  -2  34   6    0.06    0.21
   2  35   0    0.28    0.25
  -2  35   1    0.22    0.27
   2  35  -1   -0.33    0.27
   2  35  -2   -0.09    0.27
  -2  35  -2   -0.11    0.27
  -2  35  -3    0.01    0.22
  -3   0   0    6.70    0.39
   3   0   0    6.43    0.45
  -3   0   1    0.14    0.26
   3   0  -1    0.25    0.35
  -3   0   2  104.33    1.87
   3   0  -2  104.98    2.04
   3   0   2  104.87    2.05
  -3   0   3    1.25    0.44
  -3   0   3    1.00    0.23
   3   0  -3    1.21    0.40
   3   0   3    0.92    0.38
  -3   0   4 1469.09   22.98
  -3   0  -4 1437.75   22.97
   3   0  -4 1439.43   22.84
   3   0   4 1384.27   22.85
  -3   0   5    0.26    0.43
  -3   0  -5    0.49    0.48
   3   0   5    0.17    0.33
   3   0  -5    0.20    0.33
  -3   0   6   19.14    0.83
  -3   0  -6   20.09    0.91
   3   0  -6   19.35    0.66
   3   0   6   19.75    0.67
  -3   0   7    0.28    0.50
  -3   0  -7   -0.34    0.60
   3   0   7    0.10    0.31
   3   0  -7   -0.03    0.32
  -3   0  -8   45.56    1.44
  -3   0   8   45.24    1.31
  -3   0   8   41.75    0.96
  -3   0  -9    0.49    0.72
  -3   0   9   -0.03    0.44
  -3   0   9    0.03    0.53
  -3   0  10  304.10    5.12
  -3   0 -10  299.76    5.70
  -3   0  11    0.15    0.58
  -3   0 -11    0.10    0.84
  -3   0  12   60.93    1.43
  -3   0 -12   54.60    1.90
  -3   0  13   -0.34    0.58
  -3   0 -13   -0.57    0.90
   3   0  13    0.10    0.59
   3   0  13    0.10    0.66
   3   0  13    0.70    0.72
  -3   0  13   -0.15    0.74
  -3   0  13    1.08    0.61
   3   0  13    0.32    0.62
   3   0  14   31.25    1.17
  -3   0  14   29.36    1.04
  -3   0  14   28.67    1.07
  -3   0  14   29.81    1.05
  -3   0  14   32.76    0.96
   3   0  14   30.32    1.12
  -3   0  14   29.76    1.19
   3   0  14   30.81    1.08
  -3   0  14   30.26    1.08
  -3   0  15   -1.20    0.82
  -3   0  15   -0.55    0.74
  -3   0  15   -0.08    0.78
   3   0  15   -1.29    0.88
   3   0  15    0.67    0.82
  -3   0  15    0.37    0.65
  -3   0  15   -0.73    0.87
   3   0  15   -0.58    0.79
  -3   0  15   -0.40    0.78
  -3   0  16    0.76    0.76
  -3   0  16    1.47    0.82
  -3   0  16    0.40    0.81
  -3   0  16    1.42    0.76
   3   0  16    1.69    0.99
   3   0  16    0.42    0.97
  -3   0  16    1.52    0.94
   3   0  16    2.22    0.90
  -3   0  16    0.99    0.85
  -3   0  17    0.21    0.76
  -3   0  17   -0.56    0.91
  -3   0  17   -0.01    0.83
   3   0  17    0.34    1.00
   3   0  17   -0.13    1.00
  -3   0  17   -0.39    0.96
   3   0  17   -0.31    0.95
  -3   0  17   -0.22    0.93
  -3   0  18    2.51    0.73
  -3   0  18    1.37    0.83
   3   0  18    4.69    1.05
   3   0  18    3.82    1.08
  -3   0  18    2.00    0.99
  -3   0  18    4.47    1.00
   3   0  18    2.54    0.98
   3   0  19   -0.52    0.99
   3   0  19   -0.71    0.97
  -3   0  19   -0.43    0.62
  -3   0  19   -0.96    0.94
   3   0  19   -0.57    0.93
  -3   0  19   -0.03    0.78
  -3   0  20    4.29    0.88
   3   0  20    2.66    0.83
   3   0  20    2.42    0.92
  -3   0  20    2.09    0.71
   3   0  21   -0.62    0.77
   3   0  21    0.78    0.71
  -3   0  21   -1.22    0.74
   3   0  22    5.82    0.62
  -3   0  22    4.56    0.59
   3   0  22    5.15    0.59
   3   0  23   -0.07    0.32
  -3   0  23   -0.21    0.34
  -3  -1   0    1.63    0.31
  -3   1   0    1.71    0.33
   3  -1   0    1.92    0.38
   3   1   0    1.56    0.37
  -3   1  -1   41.19    1.01
  -3   1   1   41.23    0.89
  -3  -1   1   38.06    0.92
   3  -1  -1   39.84    1.02
   3   1  -1   39.01    1.00
  -3  -1   2  107.23    1.93
  -3   1   2  101.18    1.87
   3   1   2  107.04    2.09
   3  -1  -2  108.73    2.09
   3  -1   2  107.13    2.10
   3   1  -2  108.94    2.09
  -3  -1   3  646.60   10.49
  -3   1   3  643.05   10.50
  -3   1   3  646.21   10.16
   3   1  -3  633.14   10.42
   3  -1   3  611.94   10.42
   3  -1  -3  644.17   10.43
   3   1   3  623.51   10.42
  -3  -1   4   18.58    0.77
  -3   1   4   19.24    0.77
  -3  -1  -4   18.49    0.79
   3  -1  -4   18.88    0.69
   3  -1   4   17.69    0.67
   3   1   4   17.80    0.67
   3   1  -4   18.58    0.68
  -3  -1   5   17.54    0.77
  -3   1   5   16.89    0.77
  -3  -1  -5   18.47    0.81
   3   1  -5   17.51    0.65
   3  -1   5   18.59    0.66
   3   1   5   17.14    0.65
   3  -1  -5   19.53    0.69
  -3   1   6   -0.08    0.47
  -3  -1   6   -0.09    0.43
  -3  -1  -6    0.07    0.54
  -3   1  -6    0.47    0.53
   3   1   6    0.60    0.33
   3   1  -6    0.36    0.34
   3  -1  -6    0.49    0.35
   3  -1   6    0.33    0.34
  -3  -1   7  109.52    2.32
  -3   1   7  118.53    2.43
  -3   1  -7  116.19    2.49
  -3  -1  -7  115.35    2.46
   3   1   7  108.37    2.12
   3   1  -7  107.36    2.09
  -3  -1   8    2.43    0.19
  -3   1   8    3.68    0.63
  -3  -1   8    3.77    0.55
  -3  -1  -8    4.40    0.68
   3   1   8    3.03    0.33
  -3  -1  -9  155.32    3.28
  -3   1  -9  157.57    3.29
  -3   1   9  160.95    2.76
  -3   1   9  159.08    3.18
  -3   1 -10   32.85    1.38
  -3  -1 -10   32.11    1.34
  -3   1  10   30.58    0.94
  -3   1  10   30.98    1.19
  -3   1 -11    1.79    0.89
  -3  -1 -11    1.28    0.83
  -3   1  11    1.21    0.57
  -3   1  11    1.21    0.57
  -3   1  12  108.18    2.14
  -3   1 -12  103.86    2.71
  -3  -1 -12   99.61    2.65
  -3   1  13   51.67    1.28
  -3  -1  13   48.99    1.31
  -3   1 -13   48.43    1.84
  -3  -1  13   52.07    1.32
   3   1  13   51.12    1.38
   3   1  13   52.25    1.34
   3  -1  13   51.67    1.29
   3  -1  13   50.54    1.33
   3  -1  13   51.93    1.39
  -3   1  13   50.17    1.37
   3  -1  13   51.10    1.31
  -3  -1  13   52.75    1.30
   3   1  13   52.90    1.33
  -3   1  13   54.12    1.31
  -3  -1  14    1.00    0.68
  -3  -1  14    1.70    0.72
  -3   1  14    1.72    0.72
  -3   1  14    0.78    0.70
   3  -1  14    1.62    0.73
  -3  -1  14    1.47    0.67
  -3   1  14    1.28    0.63
   3  -1  14    1.86    0.77
  -3  -1  14    1.95    0.58
   3   1  14    1.90    0.79
  -3   1  14    2.15    0.62
   3  -1  14    2.31    0.83
   3   1  14    2.40    0.78
  -3   1  14    2.08    0.77
   3  -1  14    1.21    0.70
  -3  -1  14    1.37    0.68
  -3   1  14    1.58    0.71
   3   1  14    1.21    0.71
  -3  -1  15   18.61    0.92
   3   1  15   19.94    1.08
  -3  -1  15   19.65    1.02
   3  -1  15   18.35    1.10
  -3   1  15   18.47    0.92
  -3   1  15   18.50    1.01
  -3   1  15   18.65    0.92
  -3  -1  15   19.30    1.01
  -3   1  15   18.97    0.91
  -3  -1  15   19.82    0.86
   3   1  15   19.79    1.08
   3  -1  15   20.46    1.09
  -3   1  15   18.14    1.07
   3  -1  15   19.30    1.01
  -3  -1  15   19.51    1.00
   3   1  15   20.10    1.01
  -3   1  15   20.24    0.97
  -3   1  16    8.47    0.88
   3  -1  16    9.95    1.10
  -3   1  16   11.01    0.94
  -3  -1  16    7.79    0.81
  -3  -1  16    8.62    0.97
  -3   1  16    8.06    0.83
  -3  -1  16    9.07    0.95
  -3  -1  16    8.25    0.77
   3   1  16    9.27    1.00
   3   1  16    7.00    0.99
   3  -1  16    8.36    1.05
  -3   1  16    8.76    1.03
   3  -1  16   11.07    0.95
  -3  -1  16    8.65    0.92
   3   1  16   10.61    1.01
  -3   1  16    8.60    0.96
  -3   1  17    7.83    0.86
  -3  -1  17    7.11    1.03
   3   1  17    7.07    1.02
  -3   1  17    6.39    0.97
  -3  -1  17    5.89    0.78
  -3  -1  17    6.67    0.95
  -3   1  17    7.55    0.87
   3  -1  17    6.92    1.03
   3  -1  17    7.79    1.08
   3   1  17    7.32    1.04
  -3   1  17    7.26    1.07
   3  -1  17    7.75    0.99
  -3  -1  17    8.37    0.97
   3   1  17    7.05    0.98
  -3   1  17    8.19    0.95
  -3  -1  18    2.57    0.97
  -3  -1  18    0.57    0.67
  -3   1  18    1.25    0.75
  -3  -1  18   -0.29    0.86
  -3   1  18   -1.23    0.80
   3  -1  18    0.48    1.01
   3   1  18   -1.57    1.03
   3   1  18    2.28    0.96
  -3   1  18    0.25    0.97
   3  -1  18   -0.41    0.95
  -3  -1  18    0.83    0.95
   3   1  18   -0.29    0.93
  -3   1  18    1.09    0.96
   3  -1  19    1.32    1.00
   3   1  19   -0.36    0.95
   3   1  19   -0.86    1.03
  -3   1  19    0.24    0.65
  -3  -1  19   -0.03    0.88
   3   1  19   -0.61    0.91
   3  -1  19   -1.04    0.94
  -3   1  19   -0.27    0.90
  -3  -1  19    0.38    0.83
  -3   1  19    0.38    0.71
   3  -1  20    6.36    0.90
  -3  -1  20    8.19    0.93
   3   1  20    6.55    0.90
  -3   1  20    9.27    0.93
   3  -1  20    5.81    0.96
   3   1  20    7.65    0.96
  -3  -1  20    6.38    0.79
   3   1  20    4.67    0.89
   3  -1  21    3.64    0.83
   3   1  21    3.45    0.76
   3  -1  21    2.07    0.75
  -3  -1  21    3.19    0.74
   3   1  21    3.46    0.74
  -3   1  21    2.21    0.75
   3  -1  22   -0.25    0.60
   3   1  22    0.68    0.55
   3  -1  22    0.40    0.57
  -3  -1  22    0.05    0.58
   3   1  22    0.20    0.57
  -3   1  22   -0.38    0.59
   3  -1  23    0.25    0.34
  -3  -1  23    0.50    0.34
   3   1  23    0.23    0.32
  -3   1  23    0.09    0.33
   3   2   0  279.93    4.79
   3  -2   0  275.16    4.80
   3   2  -1  745.67   11.90
   3  -2  -1  735.33   11.91
  -3  -2   1  753.06   11.81
  -3   2  -1  711.80   11.85
   3  -2   1  720.80   11.64
  -3   2  -2   48.64    1.13
  -3   2   2   48.32    0.99
  -3  -2   2   47.62    1.09
   3  -2  -2   50.22    1.21
   3  -2   2   50.82    1.22
   3   2  -2   54.13    1.23
   3   2   2   51.42    1.22
   3  -2   3 1321.28   19.22
   3   2  -3 1307.81   19.21
   3  -2  -3 1291.65   19.20
   3   2   3 1278.12   19.20
  -3   2   4   45.02    1.24
  -3  -2  -4   42.24    1.21
   3   2  -4   45.00    1.12
   3  -2  -4   45.31    1.12
   3   2   4   43.51    1.13
   3  -2   4   46.97    1.15
  -3   2   5   21.03    0.86
  -3  -2  -5   19.18    0.84
   3  -2  -5   21.43    0.73
   3   2  -5   20.59    0.71
   3  -2   5   21.54    0.74
   3   2   5   18.82    0.70
  -3  -2  -6   10.66    0.74
   3   2   6    9.69    0.53
   3   2  -6    9.72    0.53
  -3   2   7   23.54    0.98
   3   2  -7   21.32    0.71
   3   2   7   22.06    0.72
  -3   2   8    0.93    0.62
  -3   2  -8    0.46    0.70
  -3  -2  -8    0.91    0.60
   3   2   8    0.37    0.29
   3   2  -8    0.48    0.30
   3  -2  -8    0.56    0.32
   3  -2   8    0.43    0.29
  -3   2  -9   19.31    1.09
  -3  -2  -9   16.34    1.04
  -3   2   9   16.89    0.66
  -3  -2   9   15.71    0.60
   3  -2   9   16.66    0.61
  -3   2   9   19.59    0.99
  -3   2   9   15.79    0.69
  -3  -2 -10    7.51    0.89
  -3   2 -10    9.15    1.02
  -3   2  10    8.02    0.60
  -3   2  10    7.37    0.51
  -3   2  10    9.00    0.80
  -3   2 -11   33.81    1.50
  -3  -2 -11   34.99    1.45
  -3   2  11   34.02    1.01
  -3   2  11   33.51    1.26
  -3   2  12    3.24    0.68
  -3   2 -12    3.18    0.97
  -3  -2 -12    3.92    0.95
  -3   2 -13    1.49    0.95
  -3  -2  13    1.96    0.66
  -3   2  13    1.80    0.61
  -3  -2  13    2.28    0.68
   3  -2  13    2.19    0.65
   3  -2  13    1.83    0.68
   3   2  13    2.03    0.68
   3   2  13    2.22    0.71
   3  -2  13    1.78    0.75
  -3   2  13    2.02    0.72
   3  -2  13    2.19    0.65
  -3  -2  13    2.32    0.63
  -3   2  13    2.84    0.65
   3   2  13    2.54    0.62
  -3  -2  14    1.70    0.66
  -3   2  14    1.05    0.65
  -3   2  14    2.54    0.69
  -3  -2  14    2.24    0.78
   3  -2  14    2.23    0.77
  -3  -2  14    1.06    0.71
  -3   2  14    2.95    0.66
   3  -2  14    2.22    0.77
  -3   2  14    0.60    0.63
   3   2  14    1.84    0.72
  -3  -2  14    2.97    0.56
   3  -2  14    2.79    0.85
   3   2  14    2.39    0.81
  -3   2  14    1.83    0.84
   3   2  14    1.29    0.70
   3  -2  14    1.38    0.69
  -3  -2  14    2.35    0.68
  -3   2  14    2.21    0.72
  -3  -2  15    0.63    0.85
  -3   2  15    0.07    0.78
  -3   2  15    0.13    0.72
  -3  -2  15    0.17    0.69
  -3   2  15    0.33    0.67
  -3  -2  15    0.84    0.83
   3   2  15    1.09    0.81
   3   2  15    0.91    0.88
  -3  -2  15    0.63    0.64
   3  -2  15   -0.58    0.84
   3  -2  15   -1.62    0.90
  -3   2  15    0.55    0.87
  -3   2  15    1.10    0.78
   3   2  15    0.53    0.83
   3  -2  15    1.08    0.77
  -3  -2  15    0.86    0.76
  -3   2  16   -0.70    0.85
  -3  -2  16    0.62    0.72
  -3  -2  16    0.42    0.87
  -3   2  16    0.36    0.79
  -3  -2  16    0.56    0.82
  -3   2  16    0.54    0.71
  -3  -2  16   -0.20    0.68
   3  -2  16    0.64    0.95
   3   2  16   -0.65    0.97
   3   2  16    0.31    0.94
   3  -2  16   -0.68    0.99
  -3   2  16   -1.78    0.94
   3   2  16    1.12    0.87
  -3   2  16   -0.79    0.87
   3  -2  16    1.44    0.88
  -3  -2  16   -1.02    0.87
  -3   2  17    2.09    0.82
  -3  -2  17    3.32    0.95
  -3  -2  17    0.95    0.71
  -3   2  17    0.54    0.87
  -3  -2  17    1.51    0.89
  -3   2  17    1.94    0.76
   3  -2  17    2.07    1.02
  -3  -2  17    1.20    0.75
   3   2  17    0.40    0.98
   3   2  17    1.11    0.93
  -3   2  17    0.14    0.95
   3   2  17    1.21    0.91
  -3   2  17    1.02    0.91
   3  -2  17    0.55    0.87
  -3  -2  17    0.34    0.85
  -3  -2  18    0.60    0.66
  -3  -2  18    0.70    1.02
  -3   2  18    1.77    0.79
  -3   2  18    0.54    0.75
  -3  -2  18   -1.37    0.90
  -3   2  18    0.35    0.93
   3   2  18   -0.74    0.97
   3  -2  18   -0.08    1.02
   3   2  18    0.77    0.99
  -3  -2  18   -0.28    0.95
   3  -2  18   -0.98    0.95
   3   2  18   -1.42    0.93
  -3   2  18   -0.13    0.93
   3   2  19    5.42    1.06
   3  -2  19    5.44    1.04
  -3  -2  19    5.15    0.91
   3   2  19    5.02    0.96
  -3   2  19    5.09    0.72
  -3   2  19    4.87    0.74
   3   2  19    4.24    0.94
  -3  -2  19    4.71    0.97
   3  -2  19    3.24    0.96
  -3   2  19    4.47    0.93
   3  -2  20   -1.30    0.95
  -3  -2  20   -0.33    0.77
   3   2  20    0.38    0.82
  -3  -2  20    2.83    0.87
   3  -2  20   -1.58    0.88
   3   2  20   -1.25    0.87
  -3   2  20    2.18    0.87
   3  -2  21    2.84    0.80
   3   2  21    1.59    0.70
   3  -2  21    2.59    0.74
  -3  -2  21    2.71    0.73
   3   2  21    2.53    0.72
  -3   2  21    2.67    0.74
   3   2  22    0.06    0.52
   3  -2  22   -0.54    0.65
   3  -2  22    0.44    0.55
  -3  -2  22   -1.17    0.58
   3   2  22    0.31    0.56
  -3   2  22   -0.66    0.59
  -3   2  23    0.17    0.33
   3   2  23   -0.20    0.33
  -3   3   0  588.96    9.82
   3  -3   0  600.65    9.89
   3   3   0  599.82    9.86
  -3  -3   0  602.83    9.57
   3  -3  -1    0.80    0.41
   3   3  -1    1.09    0.40
  -3  -3   1    0.83    0.37
  -3   3  -1    1.08    0.33
   3  -3   1    0.76    0.25
   3  -3   2  425.70    6.96
   3   3  -2  411.41    6.91
   3  -3  -2  423.35    6.95
   3   3   2  412.01    6.92
  -3  -3   2  410.72    6.83
  -3   3  -2  402.58    6.83
   3  -3   2  407.57    6.75
  -3   3  -3   34.72    0.88
  -3   3   3   34.98    0.71
   3   3   3   32.65    0.96
   3  -3  -3   35.68    1.01
   3  -3   3   35.66    1.00
   3   3  -3   33.45    0.99
  -3   3   4  633.67   10.30
   3  -3   4  629.68   10.20
   3   3   4  605.60   10.18
   3   3  -4  620.99   10.18
   3  -3  -4  642.03   10.19
  -3   3   5    3.35    0.56
  -3  -3  -5    2.84    0.58
   3   3  -5    2.83    0.43
   3   3   5    2.19    0.39
  -3   3   6   75.52    1.78
  -3  -3  -6   67.54    1.74
   3   3  -6   69.86    1.54
   3   3   6   73.09    1.58
  -3   3   7    6.76    0.70
  -3  -3  -7    5.24    0.72
   3  -3  -7    5.63    0.47
   3  -3   7    4.80    0.44
   3   3  -7    4.59    0.45
   3   3   7    4.85    0.45
  -3  -3  -8   36.76    1.29
  -3   3   8   39.37    1.31
  -3  -3   8   39.69    0.91
   3  -3  -8   37.43    0.94
   3   3  -8   35.87    0.92
   3  -3   8   37.64    0.93
   3   3   8   34.43    0.94
  -3   3  -9    0.82    0.77
  -3  -3  -9    0.04    0.73
   3  -3   9    0.30    0.37
  -3  -3   9    0.42    0.47
  -3  -3   9    0.53    0.39
  -3   3   9    0.29    0.43
  -3   3   9   -0.05    0.65
  -3   3   9   -0.18    0.45
  -3   3 -10   15.95    1.17
  -3  -3 -10   17.92    1.10
  -3  -3  10   15.84    0.68
  -3   3  10   17.61    0.72
  -3  -3  10   15.57    0.73
   3  -3  10   18.02    0.69
  -3   3  10   15.82    0.75
  -3   3 -11    3.93    1.00
  -3  -3 -11    4.15    0.87
  -3   3  11    3.02    0.58
  -3  -3  11    3.92    0.60
  -3   3  11    3.14    0.77
  -3  -3  12  526.69    8.71
  -3   3  12  535.14    8.71
  -3  -3 -12  521.81    9.35
  -3   3 -12  521.07    9.49
   3  -3  13   11.53    0.86
   3   3  13   12.17    0.82
  -3  -3  13   11.89    0.80
  -3   3  13   11.96    0.72
  -3   3 -13   11.96    1.21
  -3  -3  13   11.79    0.82
  -3   3  13   11.77    0.69
   3   3  13   12.30    0.83
   3  -3  13   11.48    0.76
   3  -3  13   11.10    0.83
  -3  -3  13   10.65    0.83
  -3   3  13   12.08    0.83
   3  -3  13   11.86    0.77
  -3  -3  13   10.75    0.75
   3   3  13   11.39    0.76
  -3   3  13   12.46    0.75
  -3   3  14    0.47    0.68
  -3  -3  14   -0.20    0.63
  -3   3  14   -0.07    0.64
  -3  -3  14    1.04    0.76
  -3  -3  14    0.41    0.72
  -3   3  14    0.81    0.58
   3  -3  14    1.15    0.71
   3  -3  14    0.24    0.81
   3   3  14    0.96    0.71
   3  -3  14    0.02    0.77
  -3  -3  14    0.36    0.56
   3   3  14    0.62    0.74
  -3   3  14    0.02    0.80
  -3  -3  14   -1.53    0.80
   3   3  14    1.05    0.71
  -3   3  14    0.31    0.71
   3  -3  14    0.56    0.69
  -3  -3  14    1.28    0.71
  -3  -3  15   -0.46    0.86
  -3   3  15   -0.19    0.80
  -3  -3  15    0.10    0.66
  -3   3  15   -0.79    0.75
  -3  -3  15   -0.20    0.86
  -3   3  15   -0.29    0.65
   3  -3  15   -1.53    0.86
   3   3  15    0.88    0.88
   3   3  15    0.11    0.82
  -3  -3  15    0.95    0.64
  -3  -3  15    0.05    0.87
  -3   3  15    0.17    0.89
  -3   3  15    1.12    0.83
   3   3  15    1.26    0.83
   3  -3  15    1.61    0.84
  -3  -3  15    0.65    0.80
  -3   3  16    4.80    0.87
  -3  -3  16    5.81    0.93
  -3  -3  16    4.97    0.72
  -3   3  16    5.19    0.91
  -3   3  16    4.79    0.71
  -3  -3  16    6.07    0.93
  -3  -3  16    5.90    0.70
   3   3  16    5.23    1.00
   3   3  16    4.98    0.95
   3  -3  16    5.53    1.03
  -3   3  16    5.33    0.97
  -3  -3  16    3.93    0.96
   3   3  16    5.29    0.96
  -3   3  16    4.75    0.98
   3  -3  16    4.50    0.93
  -3  -3  16    3.25    0.91
  -3   3  17    3.57    0.87
  -3  -3  17    1.25    0.66
  -3   3  17    0.96    0.88
  -3  -3  17    1.33    0.95
  -3  -3  17    1.79    0.96
  -3   3  17    1.94    0.71
  -3  -3  17    1.59    0.99
  -3   3  17    2.84    0.95
   3   3  17    3.25    0.95
  -3   3  17    2.88    0.97
   3  -3  17    3.73    0.92
  -3  -3  17    2.78    0.88
  -3  -3  17    1.66    0.73
   3   3  17    1.20    0.89
   3  -3  17    2.71    1.08
   3   3  17    1.64    1.03
  -3   3  18   26.78    1.11
   3   3  18   26.89    1.21
  -3  -3  18   27.85    1.30
   3  -3  18   25.50    1.34
   3   3  18   28.16    1.30
  -3   3  18   25.88    0.97
  -3  -3  18   27.43    1.21
  -3  -3  18   26.85    1.26
  -3   3  18   25.93    1.25
   3  -3  18   29.35    1.19
  -3  -3  18   27.19    1.19
   3   3  18   28.44    1.24
  -3   3  18   28.93    1.24
   3  -3  19    5.14    1.10
   3   3  19    6.11    1.08
   3   3  19    6.68    0.95
  -3   3  19    4.83    0.78
  -3  -3  19    6.82    1.00
   3   3  19    4.94    1.00
   3  -3  19    4.80    1.00
  -3   3  19    6.24    1.02
  -3  -3  19    5.11    0.92
   3  -3  20   44.20    1.43
   3   3  20   42.13    1.29
   3   3  20   46.18    1.34
  -3   3  20   47.33    1.36
   3  -3  20   43.24    1.34
  -3  -3  20   49.00    1.38
  -3  -3  20   40.69    1.29
   3  -3  21    2.43    0.84
   3   3  21    3.02    0.70
   3  -3  21    1.43    0.71
  -3  -3  21    3.01    0.74
  -3   3  21    2.19    0.73
   3   3  21    1.74    0.72
   3  -3  22    1.05    0.66
   3  -3  22    0.71    0.56
  -3  -3  22    0.11    0.54
  -3   3  22    0.07    0.57
   3   3  22    0.67    0.54
   3   3  23   -0.04    0.29
  -3   3  23    0.29    0.32
  -3   4   0 1454.78   22.74
   3  -4   0 1448.07   22.82
   3   4   0 1407.53   22.78
  -3  -4   0 1397.10   22.53
   3  -4  -1  942.82   15.18
   3   4  -1  943.63   15.16
  -3  -4   1  929.08   15.12
  -3   4  -1  938.90   15.09
   3   4   1  941.23   15.14
  -3  -4   1  955.86   14.96
   3  -4   1  900.46   14.98
   3   4   2  359.36    5.99
  -3   4  -2  348.86    5.88
   3   4   2  349.04    5.98
   3   4  -2  355.41    5.98
   3  -4   2  340.25    5.84
   3   4   3   66.10    1.47
   3   4  -3   65.33    1.46
  -3  -4  -3   59.74    1.50
  -3   4  -3   60.80    1.33
   3  -4   3   58.48    1.35
  -3   4   4    3.86    0.54
  -3   4  -4    3.46    0.34
  -3   4   4    3.45    0.17
  -3  -4  -4    3.35    0.58
   3   4   4    2.84    0.43
   3   4  -4    2.92    0.42
  -3   4   5   54.43    1.44
   3   4   5   51.60    1.44
  -3  -4  -5   50.04    1.44
   3   4   5   53.62    1.32
   3   4  -5   55.26    1.32
   3   4   6    3.67    0.65
  -3   4   6    5.15    0.65
  -3  -4  -6    3.36    0.62
   3   4   6    3.52    0.46
   3   4  -6    3.77    0.47
  -3   4   7    2.06    0.63
  -3  -4  -7    1.02    0.60
   3  -4   7    1.69    0.41
   3   4  -7    1.33    0.41
   3   4   7    1.35    0.39
   3  -4  -7    0.99    0.40
  -3  -4  -8    1.75    0.71
  -3   4   8    0.70    0.67
  -3   4   8    0.46    0.38
  -3  -4   8    0.42    0.40
   3  -4  -8    0.70    0.37
   3   4  -8    0.64    0.36
   3   4   8    0.25    0.34
   3  -4   8    0.63    0.35
  -3  -4  -9    0.78    0.73
   3  -4   9    0.43    0.38
  -3  -4   9    1.09    0.37
  -3  -4   9    0.25    0.43
  -3   4   9    0.70    0.44
  -3   4   9    1.06    0.72
  -3  -4 -10    2.98    0.83
  -3   4 -10    2.80    0.90
  -3  -4  10    3.20    0.49
   3  -4  10    3.12    0.49
  -3   4  10    2.35    0.53
  -3  -4  10    2.64    0.51
  -3   4  10    2.06    0.58
  -3   4  10    2.78    0.78
  -3   4 -11   26.95    1.44
  -3  -4 -11   26.81    1.33
  -3   4  11   25.15    0.92
  -3  -4  11   26.04    0.94
  -3  -4  11   28.93    0.92
   3  -4  11   28.24    0.94
  -3   4  11   28.22    1.31
  -3  -4 -12   79.82    2.25
  -3   4 -12   82.60    2.43
  -3   4  12   81.35    2.23
  -3  -4  12   80.75    1.79
  -3   4  12   79.87    1.78
   3  -4  13   36.07    1.21
  -3   4  13   35.25    1.03
  -3   4 -13   34.37    1.71
  -3  -4  13   37.38    1.12
   3   4  13   35.28    1.13
  -3  -4  13   37.59    1.20
   3  -4  13   35.86    1.12
   3   4  13   35.86    1.16
  -3   4  13   37.99    1.22
  -3  -4  13   37.90    1.19
   3  -4  13   38.86    1.11
  -3  -4  13   37.77    1.10
   3   4  13   39.38    1.13
  -3   4  13   37.15    1.10
   3   4  14   17.21    0.91
  -3  -4  14   17.34    0.95
  -3  -4  14   15.84    0.82
  -3   4  14   16.72    0.84
   3  -4  14   17.64    1.03
  -3  -4  14   17.91    0.99
  -3   4  14   16.95    0.75
  -3  -4  14   17.24    0.73
   3   4  14   16.54    0.97
   3  -4  14   18.18    0.91
  -3  -4  14   16.24    0.94
  -3   4  14   16.76    0.95
   3  -4  14   18.15    0.90
  -3  -4  14   16.34    0.91
   3   4  14   17.98    0.95
  -3   4  14   17.35    0.90
  -3  -4  15    9.17    0.90
  -3  -4  15    9.18    0.76
   3  -4  15    8.13    0.96
  -3   4  15    9.13    0.85
   3   4  15    9.44    0.92
  -3   4  15    8.52    0.92
  -3   4  15    7.92    0.68
  -3  -4  15    9.37    0.91
  -3  -4  15    8.46    0.71
   3   4  15   10.48    0.97
   3  -4  15    9.07    0.95
  -3  -4  15    7.91    0.93
  -3   4  15    8.71    0.93
   3  -4  15    9.78    0.88
  -3  -4  15    8.77    0.85
   3   4  15    8.69    0.93
  -3   4  15    9.53    0.87
  -3   4  16    1.31    0.75
  -3   4  16    2.06    0.89
  -3  -4  16    1.27    0.97
  -3  -4  16    2.37    0.68
  -3  -4  16    0.73    0.93
  -3   4  16    2.40    0.65
  -3  -4  16    2.01    0.69
   3   4  16    1.16    0.84
   3   4  16    2.91    0.95
   3  -4  16    2.48    1.03
  -3  -4  16    0.15    0.92
  -3   4  16    1.79    0.93
   3  -4  16    1.44    0.91
   3   4  16    1.98    0.95
  -3  -4  16    2.00    0.87
  -3   4  16    2.97    0.94
  -3  -4  17    3.63    0.66
  -3  -4  17    1.72    1.03
  -3   4  17    4.01    0.88
  -3   4  17    3.47    0.67
  -3  -4  17    4.96    0.98
  -3   4  17    3.74    0.98
  -3  -4  17    2.83    0.97
   3   4  17    4.84    0.93
  -3   4  17    6.37    0.97
   3  -4  17    3.80    0.91
  -3  -4  17    4.30    0.94
   3   4  17    2.51    0.89
  -3  -4  17    2.65    0.71
   3   4  17    4.95    1.06
   3  -4  17    3.17    1.09
  -3   4  18    7.49    0.91
  -3  -4  18    9.11    1.12
   3  -4  18    8.96    1.17
   3   4  18   10.26    1.00
   3   4  18    9.87    1.12
  -3  -4  18    9.86    1.01
  -3   4  18    8.00    1.03
  -3  -4  18    8.95    1.00
   3  -4  18    8.62    1.02
  -3  -4  18    7.58    0.97
   3   4  18    8.93    1.01
  -3   4  18    9.14    1.00
   3  -4  19    6.50    1.11
   3   4  19    4.54    0.88
  -3   4  19    6.42    0.82
   3   4  19    7.60    0.99
  -3   4  19    7.92    0.99
   3  -4  19    7.49    1.02
  -3  -4  19    7.57    1.02
  -3  -4  19    5.89    0.97
   3  -4  20   10.21    1.05
   3   4  20    7.70    0.83
   3   4  20   10.74    0.91
  -3   4  20   11.18    0.93
   3  -4  20    8.81    0.93
  -3  -4  20    9.25    0.92
  -3  -4  20    8.54    0.88
   3   4  21    2.13    0.61
   3  -4  21    0.79    0.82
  -3   4  21    2.71    0.73
   3  -4  21    3.35    0.73
  -3  -4  21    2.87    0.72
   3   4  21    3.39    0.72
   3  -4  21    1.55    0.79
   3  -4  22    0.84    0.63
   3  -4  22    0.34    0.52
  -3  -4  22    1.10    0.53
  -3   4  22    0.48    0.54
   3   4  22    1.60    0.52
   3   4  23    0.20    0.29
  -3   4  23   -0.30    0.30
   3   5   0    1.54    0.42
  -3   5   0    0.92    0.42
   3   5   0    1.74    0.45
  -3  -5   0    1.41    0.34
   3   5   1  425.10    7.30
  -3   5  -1  429.81    7.26
   3   5  -1  438.35    7.35
   3  -5   1  428.54    7.23
  -3  -5   1  455.25    7.20
  -3   5  -2   68.76    1.49
   3   5   2   65.62    1.55
   3   5   2   72.34    1.58
   3   5  -2   71.70    1.59
   3  -5   2   65.42    1.50
  -3  -5   2   70.99    1.50
   3   5   3 1117.21   18.01
   3   5  -3 1140.46   18.02
  -3  -5  -3 1125.55   18.09
   3   5   3 1084.42   18.04
  -3   5  -3 1109.92   17.86
   3  -5   3 1113.18   17.97
  -3   5  -4    3.70    0.37
  -3  -5  -4    3.41    0.62
   3   5  -4    4.06    0.51
   3   5   4    3.69    0.51
   3   5   5   32.99    1.13
  -3   5   5   32.70    1.12
  -3  -5  -5   33.95    1.13
   3   5  -5   33.14    1.01
   3   5   5   32.54    1.01
  -3   5   6   15.78    0.87
   3   5   6   13.97    0.87
  -3  -5  -6   15.30    0.85
   3   5   6   16.77    0.72
   3  -5   6   15.03    0.73
   3   5  -6   16.84    0.75
   3  -5  -6   16.01    0.74
  -3   5   7    4.37    0.73
   3   5   7    3.06    0.70
  -3  -5  -7    3.76    0.72
   3   5  -7    2.78    0.50
   3  -5  -7    3.13    0.48
   3   5   7    3.03    0.47
   3  -5   7    3.27    0.47
  -3  -5  -8   -0.18    0.73
  -3   5   8   -0.03    0.71
   3   5   8   -0.63    0.72
  -3  -5   8    0.18    0.40
  -3   5   8   -0.06    0.37
   3  -5   8    0.01    0.36
   3  -5  -8    0.30    0.41
   3  -5   8    0.43    0.38
   3   5   8    0.48    0.38
   3   5  -8    0.14    0.39
  -3  -5  -9   13.03    0.99
  -3   5   9   13.61    0.98
  -3  -5   9   12.75    0.60
  -3   5   9   12.49    0.57
   3  -5   9   10.60    0.55
  -3  -5   9   14.17    0.56
   3   5   9    9.62    0.52
  -3  -5 -10    1.28    0.83
   3  -5  10    1.36    0.48
  -3  -5  10    0.77    0.51
  -3  -5  10    1.14    0.49
  -3   5  10    1.01    0.52
  -3   5  10    1.26    0.79
  -3   5  10    0.73    0.62
  -3   5 -11  537.36    9.88
  -3  -5 -11  539.17    9.62
  -3  -5  11  564.47    9.00
   3  -5  11  558.25    8.98
  -3  -5  11  562.86    8.99
  -3   5  11  539.88    8.98
  -3   5  11  553.85    9.71
  -3   5 -12   10.25    1.30
  -3  -5 -12    9.84    1.08
  -3   5  12   11.54    1.11
  -3  -5  12   11.26    0.86
  -3  -5  12   11.42    0.78
   3  -5  12   11.05    0.85
  -3   5  12    9.72    0.79
   3   5  13  126.51    2.46
  -3   5  13  123.44    2.35
  -3   5 -13  120.09    3.24
  -3  -5  13  128.51    2.46
  -3  -5  13  125.25    2.51
   3   5  13  119.81    2.45
  -3   5  13  130.21    2.50
  -3  -5  13  130.00    2.49
   3  -5  13  123.52    2.43
  -3  -5  13  123.51    2.44
  -3   5  13  125.42    2.43
   3   5  13  124.25    2.43
  -3   5  14   -1.12    0.63
  -3  -5  14    0.63    0.61
  -3  -5  14   -0.08    0.75
   3  -5  14   -0.25    0.75
  -3  -5  14    0.13    0.78
   3   5  14    0.15    0.68
  -3  -5  14    0.34    0.52
   3   5  14    0.97    0.77
  -3   5  14    0.86    0.76
  -3  -5  14   -0.79    0.80
  -3  -5  14    1.22    0.70
   3  -5  14   -0.52    0.72
   3   5  14    0.16    0.72
  -3   5  14    0.43    0.73
   3  -5  15   21.08    1.16
  -3   5  15   20.93    0.94
  -3  -5  15   18.26    0.85
   3   5  15   20.32    1.03
  -3  -5  15   20.20    1.09
  -3  -5  15   22.15    1.10
   3   5  15   22.38    1.08
  -3  -5  15   19.40    0.82
   3  -5  15   21.10    1.09
  -3   5  15   21.16    1.11
  -3  -5  15   20.48    1.09
   3  -5  15   21.91    1.06
  -3  -5  15   20.51    1.03
   3   5  15   22.11    1.06
  -3   5  15   22.96    1.03
  -3   5  16   -1.08    0.93
  -3   5  16    0.66    0.75
  -3  -5  16    1.15    0.92
  -3  -5  16    0.27    0.63
  -3  -5  16    1.07    0.92
   3  -5  16    2.16    0.99
   3   5  16   -1.11    0.82
  -3  -5  16    0.98    0.63
   3   5  16    0.40    0.94
  -3  -5  16    0.18    0.90
  -3   5  16    1.72    0.93
  -3  -5  16    1.15    0.88
   3   5  16    1.39    0.94
   3  -5  16    2.74    0.91
  -3   5  16   -0.11    0.92
  -3  -5  17   10.83    1.04
   3   5  17   12.18    0.97
  -3   5  17   12.03    0.99
  -3  -5  17   11.30    0.78
   3   5  17   12.71    1.06
   3  -5  17    9.89    1.15
  -3  -5  17   12.56    1.10
  -3   5  17   11.83    1.00
  -3  -5  17   11.02    1.00
   3  -5  17   11.65    1.02
  -3  -5  17   11.11    1.05
  -3   5  17   12.41    1.06
   3   5  17   11.40    1.07
   3   5  18    0.66    0.87
   3   5  18    2.60    1.05
   3  -5  18    1.84    1.09
  -3  -5  18    1.42    0.95
  -3  -5  18    2.75    1.08
  -3   5  18    1.18    0.86
   3   5  18    0.91    0.96
  -3   5  18    0.92    0.96
   3  -5  18    2.39    0.97
  -3  -5  18    0.81    0.92
  -3  -5  18    0.82    0.98
  -3  -5  19   86.64    2.04
   3   5  19   84.82    1.95
  -3   5  19   82.24    1.93
   3  -5  19   93.30    2.16
   3   5  19   93.26    2.00
  -3   5  19   92.36    2.03
   3  -5  19   92.70    2.05
  -3  -5  19   91.40    2.06
   3  -5  20   -0.51    0.90
   3  -5  20   -1.68    0.99
  -3   5  20    0.75    0.66
   3   5  20    0.60    0.73
   3  -5  20    0.11    0.85
  -3  -5  20   -0.66    0.83
   3   5  20    2.49    0.85
  -3   5  20    0.14    0.86
  -3  -5  20    0.09    0.83
   3  -5  21   30.33    1.11
   3   5  21   27.75    0.97
  -3   5  21   29.98    1.00
   3  -5  21   28.35    0.98
  -3  -5  21   30.07    0.99
   3  -5  21   30.30    1.05
  -3  -5  21   28.67    0.99
   3   5  22    0.24    0.50
  -3   5  22   -0.54    0.53
   3   5  23    2.42    0.29
  -3   5  23    2.95    0.31
  -3   6   0 1185.42   19.19
   3   6   0 1211.97   19.25
  -3  -6   0 1232.27   19.09
   3   6  -1   16.58    0.76
  -3  -6  -1   18.66    0.84
  -3   6   1   17.94    0.79
  -3   6  -1   17.67    0.72
   3  -6   1   15.51    0.69
   3   6   1   16.39    0.74
   3   6  -1   17.12    0.69
   3   6   2   67.19    1.59
   3   6  -2   70.32    1.60
  -3  -6  -2   67.96    1.64
  -3   6   2   65.61    1.60
   3   6   2   67.27    1.57
  -3   6  -2   66.04    1.46
  -3  -6   2   70.27    1.53
   3  -6   2   67.56    1.53
   3   6   3    5.93    0.55
   3   6  -3    6.10    0.58
  -3  -6  -3    5.16    0.66
  -3   6  -3    5.70    0.46
   3   6   3    5.67    0.59
  -3  -6   3    5.78    0.55
[truncated: 1,121,969 more chars]
